# Supplementary material for: Cysteine-rich receptor-like secreted protein 1 promotes intercellular infection and enhances nodulation in Aeschynomene indica
Source: Hortic Res. 2025 Jul 22;12(10):uhaf185. doi: 10.1093/hr/uhaf185 (PMC12537019; doi:10.1093/hr/uhaf185)
Supplement: Web_Material_uhaf185 [file web_material_uhaf185.zip]

Archive with 2 entries (2 files):
- 3_Huang_CRRSP_suppl_06272025-huang.pdf
- Supplementary Table S1-S3.xlsx
