# Supplementary material for: Cysteine-rich receptor-like secreted protein 1 promotes intercellular infection and enhances nodulation in Aeschynomene indica
Source: Hortic Res. 2025 Jul 22;12(10):uhaf185. doi: 10.1093/hr/uhaf185 (PMC12537019; doi:10.1093/hr/uhaf185)
Supplement: Web_Material_uhaf185 [file web_material_uhaf185.zip › Supplementary Table S1-S3.xlsx]

## Sheet: Tables S1
Table S1. Differentially up-regulated and down-regulated expressed genes in M. rubra root nodules relative to roots
Gene ID	log2FC	P Value	gene_chr	Pos_start	Pos_end	Gene_biotype	Gene_description
gene_scaffold_8_g31095_t1	14.5206	3.70958e-08	scaffold_8	4134369	4135091	protein_coding	- && sp|O65482|CRK23_ARATH Putative cysteine-rich receptor-like protein kinase 23 OS=Arabidopsis thaliana OX=3702 GN=CRK23 PE=2 SV=1 && PF01657:Salt stress response/antifungal
gene_scaffold_23_g55922_t1	13.0713	2.05958e-14	scaffold_23	1275835	1277033	protein_coding	- && sp|Q7XWK5|SAG39_ORYSJ Senescence-specific cysteine protease SAG39 OS=Oryza sativa subsp. japonica OX=39947 GN=SAG39 PE=2 SV=2 && PF00112:Papain family cysteine protease|PF08246:Cathepsin propeptide inhibitor domain (I29)
gene_scaffold_33_g62126_t1	12.8	1.19654e-08	scaffold_33	1552833	1554029	protein_coding	- && sp|Q7XWK5|SAG39_ORYSJ Senescence-specific cysteine protease SAG39 OS=Oryza sativa subsp. japonica OX=39947 GN=SAG39 PE=2 SV=2 && PF08246:Cathepsin propeptide inhibitor domain (I29)|PF00112:Papain family cysteine protease
gene_scaffold_51_g68605_t1	11.4373	1.18398e-10	scaffold_51	1310687	1316055	protein_coding	- && sp|Q9LTD8|Y5279_ARATH DUF21 domain-containing protein At5g52790 OS=Arabidopsis thaliana OX=3702 GN=CBSDUF5 PE=2 SV=2 && PF01595:Cyclin M transmembrane N-terminal domain
gene_scaffold_23_g55805_t1	11.3363	6.57233e-11	scaffold_23	756510	760925	protein_coding	- && sp|O81078|GLR29_ARATH Glutamate receptor 2.9 OS=Arabidopsis thaliana OX=3702 GN=GLR2.9 PE=2 SV=1 && PF00060:Ligand-gated ion channel|PF01094:Receptor family ligand binding region|PF00497:Bacterial extracellular solute-binding proteins, family 3
gene_scaffold_52_g68898_t1	10.9935	2.09623e-08	scaffold_52	1321157	1321687	protein_coding	- && sp|P0C5H5|GAOX2_ORYSI Gibberellin 20 oxidase 2 OS=Oryza sativa subsp. indica OX=39946 GN=20ox2 PE=1 SV=1 && PF14226:non-haem dioxygenase in morphine synthesis N-terminal
gene_scaffold_12_g41240_t1	10.6611	2.60286e-11	scaffold_12	51102	52268	protein_coding	- && sp|Q9ZSI1|EXP17_ARATH Putative expansin-A17 OS=Arabidopsis thaliana OX=3702 GN=EXPA17 PE=2 SV=1 && PF01357:Pollen allergen|PF03330:Lytic transglycolase
gene_scaffold_13_g44795_t1	10.3933	8.86091e-08	scaffold_13	7775375	7776112	protein_coding	- && sp|Q9LRJ9|CRR38_ARATH Cysteine-rich repeat secretory protein 38 OS=Arabidopsis thaliana OX=3702 GN=CRRSP38 PE=2 SV=1 && PF01657:Salt stress response/antifungal
gene_scaffold_2_g10455_t1	9.77263	3.94161e-06	scaffold_2	18936389	18938796	protein_coding	- && sp|F4HW02|GAT1_ARATH GABA transporter 1 OS=Arabidopsis thaliana OX=3702 GN=GAT1 PE=1 SV=1 && PF01490:Transmembrane amino acid transporter protein
gene_scaffold_18_g51050_t1	9.55708	4.10809e-07	scaffold_18	2257222	2259567	protein_coding	- && sp|O82777|SBT3_SOLLC Subtilisin-like protease SBT3 OS=Solanum lycopersicum OX=4081 GN=sbt3 PE=1 SV=1 && PF00082:Subtilase family|PF05922:Peptidase inhibitor I9|PF17766:Fibronectin type-III domain
gene_scaffold_52_g68899_t1	9.49023	4.07303e-09	scaffold_52	1321818	1322490	protein_coding	- && sp|Q39111|GAOX2_ARATH Gibberellin 20 oxidase 2 OS=Arabidopsis thaliana OX=3702 GN=GA20OX2 PE=2 SV=1 && PF03171:2OG-Fe(II) oxygenase superfamily
gene_scaffold_23_g56140_t1	9.42888	1.95906e-09	scaffold_23	2371347	2373632	protein_coding	- && sp|O82777|SBT3_SOLLC Subtilisin-like protease SBT3 OS=Solanum lycopersicum OX=4081 GN=sbt3 PE=1 SV=1 && PF00082:Subtilase family|PF17766:Fibronectin type-III domain|PF05922:Peptidase inhibitor I9
gene_scaffold_16_g49174_t1	9.38475	7.29179e-10	scaffold_16	5124156	5126447	protein_coding	- && sp|O82777|SBT3_SOLLC Subtilisin-like protease SBT3 OS=Solanum lycopersicum OX=4081 GN=sbt3 PE=1 SV=1 && PF05922:Peptidase inhibitor I9|PF17766:Fibronectin type-III domain|PF00082:Subtilase family
gene_scaffold_9_g34767_t1	9.31706	2.90819e-07	scaffold_9	7996748	7997440	protein_coding	- && sp|Q3E9X6|CRK21_ARATH Cysteine-rich receptor-like protein kinase 21 OS=Arabidopsis thaliana OX=3702 GN=CRK21 PE=2 SV=1 && PF01657:Salt stress response/antifungal
gene_scaffold_8_g31264_t1	9.06845	1.24066e-08	scaffold_8	4875385	4876148	protein_coding	- && sp|Q67ZM4|ADF7_ARATH Actin-depolymerizing factor 7 OS=Arabidopsis thaliana OX=3702 GN=ADF7 PE=2 SV=1 && PF00241:Cofilin/tropomyosin-type actin-binding protein
gene_scaffold_27_g58853_t1	9.01734	1.6185e-08	scaffold_27	1194213	1195367	protein_coding	- && sp|Q8LBL1|KCO1_ARATH Two-pore potassium channel 1 OS=Arabidopsis thaliana OX=3702 GN=TPK1 PE=1 SV=2 && PF07885:Ion channel
gene_scaffold_53_g69173_t1	8.80178	6.15153e-10	scaffold_53	1293802	1295195	protein_coding	- && sp|P0C5H5|GAOX2_ORYSI Gibberellin 20 oxidase 2 OS=Oryza sativa subsp. indica OX=39946 GN=20ox2 PE=1 SV=1 && PF14226:non-haem dioxygenase in morphine synthesis N-terminal|PF03171:2OG-Fe(II) oxygenase superfamily
gene_scaffold_15_g46874_t1	8.63043	4.24283e-08	scaffold_15	553626	555914	protein_coding	- && sp|O82777|SBT3_SOLLC Subtilisin-like protease SBT3 OS=Solanum lycopersicum OX=4081 GN=sbt3 PE=1 SV=1 && PF05922:Peptidase inhibitor I9|PF17766:Fibronectin type-III domain|PF00082:Subtilase family
gene_scaffold_11_g38946_t1	8.4985	9.6155e-05	scaffold_11	1310211	1310774	protein_coding	- && sp|Q9LRJ9|CRR38_ARATH Cysteine-rich repeat secretory protein 38 OS=Arabidopsis thaliana OX=3702 GN=CRRSP38 PE=2 SV=1 && PF01657:Salt stress response/antifungal
gene_scaffold_19_g52576_t1	8.49136	6.23945e-09	scaffold_19	3916301	3916738	protein_coding	NA
gene_scaffold_15_g47756_t1	8.42452	9.97843e-07	scaffold_15	4463921	4464283	protein_coding	- && - && PF14368:Probable lipid transfer
gene_scaffold_11_g39486_t1	8.42093	1.4671e-07	scaffold_11	3829268	3829774	protein_coding	NA
gene_scaffold_52_g68898_t1	8.4149	2.59227e-06	scaffold_52	1321157	1321687	protein_coding	- && sp|P0C5H5|GAOX2_ORYSI Gibberellin 20 oxidase 2 OS=Oryza sativa subsp. indica OX=39946 GN=20ox2 PE=1 SV=1 && PF14226:non-haem dioxygenase in morphine synthesis N-terminal
gene_scaffold_46_g66743_t1	8.39679	2.58915e-06	scaffold_46	203816	205990	protein_coding	- && sp|Q9FXB6|LIP4_ARATH GDSL esterase/lipase LIP-4 OS=Arabidopsis thaliana OX=3702 GN=LIP4 PE=2 SV=1 && PF00657:GDSL-like Lipase/Acylhydrolase
gene_scaffold_21_g54093_t1	8.3787	1.02939e-07	scaffold_21	1358656	1361149	protein_coding	- && sp|O82777|SBT3_SOLLC Subtilisin-like protease SBT3 OS=Solanum lycopersicum OX=4081 GN=sbt3 PE=1 SV=1 && PF17766:Fibronectin type-III domain|PF00082:Subtilase family
gene_scaffold_3_g14561_t1	8.32729	6.2976e-09	scaffold_3	15225923	15228280	protein_coding	- && sp|O82777|SBT3_SOLLC Subtilisin-like protease SBT3 OS=Solanum lycopersicum OX=4081 GN=sbt3 PE=1 SV=1 && PF17766:Fibronectin type-III domain|PF05922:Peptidase inhibitor I9|PF00082:Subtilase family
gene_scaffold_9_g34341_t1	8.31548	1.26052e-13	scaffold_9	6010473	6010802	protein_coding	NA
gene_scaffold_9_g34649_t1	8.30787	3.21951e-09	scaffold_9	7310289	7311320	protein_coding	NA
gene_scaffold_17_g49557_t1	8.29814	2.75152e-15	scaffold_17	1272557	1274924	protein_coding	- && sp|Q9SGZ5|BXL7_ARATH Probable beta-D-xylosidase 7 OS=Arabidopsis thaliana OX=3702 GN=BXL7 PE=2 SV=2 && PF01915:Glycosyl hydrolase family 3 C-terminal domain|PF00933:Glycosyl hydrolase family 3 N terminal domain
gene_scaffold_1_g2199_t1	8.28896	2.48395e-08	scaffold_1	10188170	10188590	protein_coding	NA
gene_scaffold_2_g10980_t1	8.24529	0.00151997	scaffold_2	21510421	21510930	protein_coding	NA
gene_scaffold_53_g69173_t1	8.23602	6.53998e-11	scaffold_53	1293802	1295195	protein_coding	- && sp|P0C5H5|GAOX2_ORYSI Gibberellin 20 oxidase 2 OS=Oryza sativa subsp. indica OX=39946 GN=20ox2 PE=1 SV=1 && PF14226:non-haem dioxygenase in morphine synthesis N-terminal|PF03171:2OG-Fe(II) oxygenase superfamily
gene_scaffold_60_g70852_t1	8.22712	2.03085e-06	scaffold_60	446201	446491	protein_coding	NA
gene_scaffold_3_g14648_t1	8.1855	7.00732e-07	scaffold_3	15601995	15603649	protein_coding	NA
gene_scaffold_2_g8351_t1	8.18375	3.87631e-12	scaffold_2	9571973	9572422	protein_coding	NA
gene_scaffold_3_g13192_t1	8.16479	5.03757e-06	scaffold_3	8636724	8637092	protein_coding	NA
gene_scaffold_32_g61435_t1	8.16251	0.000672323	scaffold_32	831548	834305	protein_coding	- && - && PF07727:Reverse transcriptase (RNA-dependent DNA polymerase)
gene_scaffold_3_g11917_t1	8.11628	5.90281e-09	scaffold_3	2496794	2497326	protein_coding	NA
gene_scaffold_10_g35961_t1	8.07861	2.87895e-11	scaffold_10	547535	548041	protein_coding	NA
gene_scaffold_3_g12383_t1	8.04556	8.42013e-06	scaffold_3	4358610	4359062	protein_coding	NA
gene_scaffold_5_g22175_t1	8.0344	3.15411e-09	scaffold_5	9965641	9971658	protein_coding	NA
gene_scaffold_5_g22716_t1	8.02562	1.81739e-08	scaffold_5	12602124	12605604	protein_coding	NA
gene_scaffold_9_g34110_t1	8.00784	7.21052e-08	scaffold_9	5023112	5026286	protein_coding	- && - && PF13456:Reverse transcriptase-like
gene_scaffold_4_g19562_t1	7.97475	0.00132545	scaffold_4	17979075	17981580	protein_coding	- && sp|Q94AX5|PAM71_ARATH Protein PAM71, chloroplastic OS=Arabidopsis thaliana OX=3702 GN=PAM71 PE=1 SV=2 && -
gene_scaffold_9_g34119_t1	7.95713	7.94391e-06	scaffold_9	5053676	5054884	protein_coding	- && sp|Q9FJT7|NDL1_ARATH Protein NDL1 OS=Arabidopsis thaliana OX=3702 GN=NDL1 PE=1 SV=1 && PF03096:Ndr family
gene_scaffold_3_g11918_t1	7.9325	5.53575e-07	scaffold_3	2500765	2501450	protein_coding	NA
gene_scaffold_32_g61436_t1	7.92803	0.00100997	scaffold_32	835487	838182	protein_coding	- && - && PF14223:gag-polypeptide of LTR copia-type
gene_scaffold_9_g34560_t1	7.92503	2.97046e-05	scaffold_9	6956112	6956834	protein_coding	NA
gene_scaffold_5_g22357_t1	7.88912	0.000113324	scaffold_5	10795929	10796724	protein_coding	NA
gene_scaffold_19_g52507_t1	7.88753	6.65958e-06	scaffold_19	3652379	3652894	protein_coding	- && sp|Q9SR34|TA1_ARATH Transcriptional regulator TAC1 OS=Arabidopsis thaliana OX=3702 GN=TAC1 PE=2 SV=1 && -
gene_scaffold_5_g23583_t1	7.87655	0.000125428	scaffold_5	16634453	16636944	protein_coding	- && sp|O20252|S17P_SPIOL Sedoheptulose-1,7-bisphosphatase, chloroplastic OS=Spinacia oleracea OX=3562 PE=2 SV=1 && PF00316:Fructose-1-6-bisphosphatase, N-terminal domain
gene_scaffold_4_g16068_t1	7.87354	7.10004e-09	scaffold_4	1370113	1370577	protein_coding	NA
gene_scaffold_16_g48714_t1	7.86904	1.095e-11	scaffold_16	2904984	2905292	protein_coding	NA
gene_scaffold_16_g48235_t1	7.86254	6.46524e-08	scaffold_16	684605	690584	protein_coding	- && sp|Q93XX5|Y5713_ARATH PI-PLC X domain-containing protein At5g67130 OS=Arabidopsis thaliana OX=3702 GN=At5g67130 PE=1 SV=1 && -
gene_scaffold_7_g28012_t1	7.86221	7.15702e-08	scaffold_7	4952305	4954599	protein_coding	- && sp|O82777|SBT3_SOLLC Subtilisin-like protease SBT3 OS=Solanum lycopersicum OX=4081 GN=sbt3 PE=1 SV=1 && PF17766:Fibronectin type-III domain|PF00082:Subtilase family|PF05922:Peptidase inhibitor I9
gene_scaffold_3_g11739_t1	7.85235	6.77597e-14	scaffold_3	1674536	1678852	protein_coding	- && sp|Q38946|DHE2_ARATH Glutamate dehydrogenase 2 OS=Arabidopsis thaliana OX=3702 GN=GDH2 PE=1 SV=1 && PF00208:Glutamate/Leucine/Phenylalanine/Valine dehydrogenase|PF02812:Glu/Leu/Phe/Val dehydrogenase, dimerisation domain
gene_scaffold_1_g3980_t1	7.82689	0.00211977	scaffold_1	19273352	19275339	protein_coding	NA
gene_scaffold_6_g24415_t1	7.81669	3.47583e-07	scaffold_6	3006655	3008487	protein_coding	- && - && PF00304:Gamma-thionin family
gene_scaffold_3_g12110_t1	7.81556	7.63012e-09	scaffold_3	3168734	3169111	protein_coding	NA
gene_scaffold_1_g4690_t1	7.78963	1.44078e-05	scaffold_1	22206567	22207633	protein_coding	NA
gene_scaffold_13_g43595_t1	7.78511	1.47308e-08	scaffold_13	2677300	2680857	protein_coding	- && sp|Q6GKX7|GASAC_ARATH Gibberellin-regulated protein 12 OS=Arabidopsis thaliana OX=3702 GN=GASA12 PE=3 SV=1 && PF02704:Gibberellin regulated protein
gene_scaffold_1_g143_t1	7.76991	2.60471e-07	scaffold_1	617975	619963	protein_coding	- && sp|Q9SZU7|KAI2_ARATH Probable esterase KAI2 OS=Arabidopsis thaliana OX=3702 GN=KAI2 PE=1 SV=1 && PF12697:Alpha/beta hydrolase family
gene_scaffold_1_g2619_t1	7.7567	2.17552e-09	scaffold_1	12079630	12079833	protein_coding	NA
gene_scaffold_2_g9216_t1	7.74224	1.31518e-07	scaffold_2	13078098	13078475	protein_coding	- && - && PF05617:Prolamin-like
gene_scaffold_8_g31328_t1	7.73931	0.00157818	scaffold_8	5200820	5201502	protein_coding	- && sp|P59467|LBD23_ARATH LOB domain-containing protein 23 OS=Arabidopsis thaliana OX=3702 GN=LBD23 PE=1 SV=1 && PF03195:Lateral organ boundaries (LOB) domain
gene_scaffold_9_g34644_t1	7.72982	1.3441e-14	scaffold_9	7293956	7294420	protein_coding	NA
gene_scaffold_43_g66182_t1	7.69825	6.30657e-06	scaffold_43	1686105	1691956	protein_coding	- && sp|Q0WPR4|SCP34_ARATH Serine carboxypeptidase-like 34 OS=Arabidopsis thaliana OX=3702 GN=SCPL34 PE=2 SV=2 && PF00450:Serine carboxypeptidase
gene_scaffold_7_g27348_t1	7.69273	3.14488e-11	scaffold_7	2082065	2083709	protein_coding	- && sp|Q9SZI6|GAT22_ARATH Putative GATA transcription factor 22 OS=Arabidopsis thaliana OX=3702 GN=GATA22 PE=1 SV=1 && PF00320:GATA zinc finger
gene_scaffold_1_g1427_t1	7.67719	0.00011123	scaffold_1	6513572	6514272	protein_coding	- && sp|O24248|PRU1_PRUAV Major allergen Pru av 1 OS=Prunus avium OX=42229 GN=PRUA1 PE=1 SV=1 && PF00407:Pathogenesis-related protein Bet v I family
gene_scaffold_2_g10418_t1	7.65657	3.65991e-07	scaffold_2	18759928	18762199	protein_coding	- && sp|Q9SJM3|KIPK2_ARATH Serine/threonine-protein kinase KIPK2 OS=Arabidopsis thaliana OX=3702 GN=KIPK2 PE=1 SV=1 && PF00069:Protein kinase domain
gene_scaffold_8_g30591_t1	7.64396	8.96002e-05	scaffold_8	1853057	1853545	protein_coding	NA
gene_scaffold_14_g45953_t1	7.62874	2.45458e-07	scaffold_14	3665405	3668026	protein_coding	- && sp|A3A9H6|ACET1_ORYSJ Probable ascorbate-specific transmembrane electron transporter 1 OS=Oryza sativa subsp. japonica OX=39947 GN=Os02g0642300 PE=3 SV=1 && PF03188:Eukaryotic cytochrome b561
gene_scaffold_34_g62730_t1	7.61105	8.04909e-09	scaffold_34	1939212	1940313	protein_coding	NA
gene_scaffold_23_g56140_t1	7.5723	3.90639e-08	scaffold_23	2371347	2373632	protein_coding	- && sp|O82777|SBT3_SOLLC Subtilisin-like protease SBT3 OS=Solanum lycopersicum OX=4081 GN=sbt3 PE=1 SV=1 && PF00082:Subtilase family|PF17766:Fibronectin type-III domain|PF05922:Peptidase inhibitor I9
gene_scaffold_2_g10995_t1	7.56914	0.000157061	scaffold_2	21559689	21560132	protein_coding	NA
gene_scaffold_36_g63262_t1	7.56222	2.56168e-07	scaffold_36	419001	421265	protein_coding	- && sp|O24648|G3OX_PEA Gibberellin 3-beta-dioxygenase 1 OS=Pisum sativum OX=3888 GN=LE PE=1 SV=1 && PF14226:non-haem dioxygenase in morphine synthesis N-terminal|PF03171:2OG-Fe(II) oxygenase superfamily
gene_scaffold_39_g64579_t1	7.5436	4.57294e-07	scaffold_39	930175	930710	protein_coding	NA
gene_scaffold_3_g13030_t1	7.51779	0.0051291	scaffold_3	7118690	7120567	protein_coding	NA
gene_scaffold_8_g30740_t1	7.51527	2.00622e-17	scaffold_8	2530156	2531503	protein_coding	- && sp|Q39962|CBPR_HEVBR Citrate-binding protein OS=Hevea brasiliensis OX=3981 GN=CBP PE=1 SV=1 && PF08787:Alginate lyase
gene_scaffold_1_g6179_t1	7.51114	0.000188472	scaffold_1	29035397	29037590	protein_coding	- && sp|O04196|ISOA1_ARATH Isoamylase 1, chloroplastic OS=Arabidopsis thaliana OX=3702 GN=ISA1 PE=1 SV=1 && -
gene_scaffold_12_g42389_t1	7.50115	3.54661e-08	scaffold_12	5086346	5087961	protein_coding	- && sp|Q8L4N1|PHO34_ARATH Universal stress protein PHOS34 OS=Arabidopsis thaliana OX=3702 GN=PHOS34 PE=1 SV=1 && PF00582:Universal stress protein family
gene_scaffold_85_g76151_t1	7.48359	9.68501e-07	scaffold_85	385001	390370	protein_coding	- && sp|Q9LTD8|Y5279_ARATH DUF21 domain-containing protein At5g52790 OS=Arabidopsis thaliana OX=3702 GN=CBSDUF5 PE=2 SV=2 && PF01595:Cyclin M transmembrane N-terminal domain
gene_scaffold_2_g9214_t1	7.48203	7.07552e-08	scaffold_2	13071310	13071720	protein_coding	- && - && PF05617:Prolamin-like
gene_scaffold_94_g77361_t1	7.48138	2.01089e-06	scaffold_94	433266	434006	protein_coding	NA
gene_scaffold_9_g34648_t1	7.47685	2.84259e-14	scaffold_9	7307020	7307714	protein_coding	NA
gene_scaffold_6_g26439_t1	7.46864	1.06594e-07	scaffold_6	11230471	11233425	protein_coding	- && - && PF03732:Retrotransposon gag protein
gene_scaffold_2_g7373_t1	7.44623	1.04108e-05	scaffold_2	5411260	5411502	protein_coding	- && sp|Q0WVD6|ANM3_ARATH Probable protein arginine N-methyltransferase 3 OS=Arabidopsis thaliana OX=3702 GN=PRMT3 PE=2 SV=1 && -
gene_scaffold_100_g77914_t1	7.43487	0.000245197	scaffold_100	142183	143159	protein_coding	- && sp|A0MFL4|LOR17_ARATH Protein LURP-one-related 17 OS=Arabidopsis thaliana OX=3702 GN=At5g41590 PE=2 SV=2 && PF04525:LURP-one-related
gene_scaffold_8_g30733_t1	7.41382	5.94358e-07	scaffold_8	2511693	2512046	protein_coding	- && - && PF05617:Prolamin-like
gene_scaffold_10_g36850_t1	7.39737	0.000129091	scaffold_10	4757411	4759383	protein_coding	NA
gene_scaffold_8_g31264_t1	7.37948	4.08664e-07	scaffold_8	4875385	4876148	protein_coding	- && sp|Q67ZM4|ADF7_ARATH Actin-depolymerizing factor 7 OS=Arabidopsis thaliana OX=3702 GN=ADF7 PE=2 SV=1 && PF00241:Cofilin/tropomyosin-type actin-binding protein
gene_scaffold_6_g24240_t1	7.37677	6.60765e-05	scaffold_6	2158275	2158796	protein_coding	- && sp|Q9SKQ2|DIR4_ARATH Dirigent protein 4 OS=Arabidopsis thaliana OX=3702 GN=DIR4 PE=2 SV=1 && PF03018:Dirigent-like protein
gene_scaffold_2_g9903_t1	7.37209	2.98125e-10	scaffold_2	16330710	16333812	protein_coding	- && sp|Q9ZV52|EGC2_ARATH EG45-like domain containing protein 2 OS=Arabidopsis thaliana OX=3702 GN=EGC2 PE=2 SV=2 && PF03330:Lytic transglycolase
gene_scaffold_2_g7702_t1	7.37206	0.000547808	scaffold_2	6784212	6787877	protein_coding	- && sp|P0C2F6|RNHX1_ARATH Putative ribonuclease H protein At1g65750 OS=Arabidopsis thaliana OX=3702 GN=At1g65750 PE=3 SV=1 && PF13966:zinc-binding in reverse transcriptase|PF13456:Reverse transcriptase-like
gene_scaffold_5_g22172_t1	7.35474	4.46722e-07	scaffold_5	9957707	9958738	protein_coding	NA
gene_scaffold_21_g53848_t1	7.34291	2.14287e-05	scaffold_21	237422	243097	protein_coding	- && sp|Q8W3Z2|LUPS_BETPL Lupeol synthase OS=Betula platyphylla OX=78630 GN=OSCBPW PE=1 SV=1 && PF13249:Squalene-hopene cyclase N-terminal domain|PF13243:Squalene-hopene cyclase C-terminal domain
gene_scaffold_2_g10982_t1	7.33948	1.30273e-09	scaffold_2	21516960	21517562	protein_coding	NA
gene_scaffold_7_g30047_t1	7.33535	4.62304e-10	scaffold_7	13900803	13905135	protein_coding	- && sp|P0C5H5|GAOX2_ORYSI Gibberellin 20 oxidase 2 OS=Oryza sativa subsp. indica OX=39946 GN=20ox2 PE=1 SV=1 && PF03171:2OG-Fe(II) oxygenase superfamily|PF14226:non-haem dioxygenase in morphine synthesis N-terminal
gene_scaffold_8_g30734_t1	7.30678	6.83807e-10	scaffold_8	2514688	2515038	protein_coding	- && sp|Q9SRD8|EC11_ARATH Egg cell-secreted protein 1.1 OS=Arabidopsis thaliana OX=3702 GN=EC1.1 PE=2 SV=1 && PF05617:Prolamin-like
gene_scaffold_1_g619_t1	7.29912	6.27022e-06	scaffold_1	2700834	2701310	protein_coding	NA
gene_scaffold_15_g47760_t1	7.29568	4.76143e-17	scaffold_15	4477340	4478587	protein_coding	- && - && PF05627:Cleavage site for pathogenic type III effector avirulence factor Avr
gene_scaffold_15_g47483_t1	7.28184	0.000311785	scaffold_15	3291035	3291360	protein_coding	NA
gene_scaffold_12_g42125_t1	7.27231	3.38282e-05	scaffold_12	4011085	4012404	protein_coding	NA
gene_scaffold_9_g34343_t1	7.26681	7.98436e-09	scaffold_9	6023039	6023368	protein_coding	NA
gene_scaffold_23_g56025_t1	7.26575	2.80381e-07	scaffold_23	1775080	1775550	protein_coding	- && sp|O81123|ZIP1_ARATH Zinc transporter 1 OS=Arabidopsis thaliana OX=3702 GN=ZIP1 PE=2 SV=1 && PF02535:ZIP Zinc transporter
gene_scaffold_9_g34112_t1	7.26016	0.000543174	scaffold_9	5034091	5034664	protein_coding	NA
gene_scaffold_17_g49409_t1	7.2424	1.93237e-06	scaffold_17	560539	560766	protein_coding	NA
gene_scaffold_27_g59148_t1	7.23638	2.66541e-11	scaffold_27	2417915	2420290	protein_coding	- && sp|Q9FIA1|GDL87_ARATH GDSL esterase/lipase At5g55050 OS=Arabidopsis thaliana OX=3702 GN=At5g55050 PE=2 SV=1 && PF00657:GDSL-like Lipase/Acylhydrolase
gene_scaffold_39_g64573_t1	7.23276	5.79182e-08	scaffold_39	910564	912890	protein_coding	- && sp|O82777|SBT3_SOLLC Subtilisin-like protease SBT3 OS=Solanum lycopersicum OX=4081 GN=sbt3 PE=1 SV=1 && PF00082:Subtilase family
gene_scaffold_1_g2911_t1	7.22956	1.83188e-09	scaffold_1	13410701	13411372	protein_coding	NA
gene_scaffold_4_g16596_t1	7.22579	1.97653e-07	scaffold_4	3462280	3462942	protein_coding	- && sp|Q9ZV06|NATAL_ARATH Probable acetyltransferase NATA1-like OS=Arabidopsis thaliana OX=3702 GN=At2g39020 PE=2 SV=1 && PF00583:Acetyltransferase (GNAT) family
gene_scaffold_7_g28339_t1	7.2219	9.12476e-19	scaffold_7	6442331	6444733	protein_coding	- && sp|Q93ZB2|KO1_ARATH Ent-kaurene oxidase, chloroplastic OS=Arabidopsis thaliana OX=3702 GN=KO PE=1 SV=2 && PF00067:Cytochrome P450
gene_scaffold_70_g73307_t1	7.17966	6.49165e-06	scaffold_70	232829	234626	protein_coding	- && - && PF12776:Myb/SANT-like DNA-binding domain
gene_scaffold_27_g58853_t1	7.17906	9.60184e-07	scaffold_27	1194213	1195367	protein_coding	- && sp|Q8LBL1|KCO1_ARATH Two-pore potassium channel 1 OS=Arabidopsis thaliana OX=3702 GN=TPK1 PE=1 SV=2 && PF07885:Ion channel
gene_scaffold_10_g37206_t1	7.17283	3.79104e-09	scaffold_10	6296959	6299950	protein_coding	- && sp|Q9M817|PTR6_ARATH Protein NRT1/ PTR FAMILY 1.2 OS=Arabidopsis thaliana OX=3702 GN=NPF1.2 PE=1 SV=1 && PF00854:POT family
gene_scaffold_18_g50477_t1	7.17219	1.43241e-05	scaffold_18	170333	175757	protein_coding	- && sp|Q9LHD1|AB15B_ARATH ABC transporter B family member 15 OS=Arabidopsis thaliana OX=3702 GN=ABCB15 PE=3 SV=1 && PF00005:ABC transporter|PF00664:ABC transporter transmembrane region
gene_scaffold_13_g44538_t1	7.16116	6.54418e-14	scaffold_13	6734714	6737595	protein_coding	- && sp|Q8S8I1|QWRF3_ARATH QWRF motif-containing protein 3 OS=Arabidopsis thaliana OX=3702 GN=QWRF3 PE=2 SV=1 && PF04484:QWRF family
gene_scaffold_37_g63934_t1	7.16	5.70492e-11	scaffold_37	1471887	1473401	protein_coding	- && sp|Q766C2|NEP2_NEPGR Aspartic proteinase nepenthesin-2 OS=Nepenthes gracilis OX=150966 GN=nep2 PE=1 SV=1 && PF14541:Xylanase inhibitor C-terminal|PF14543:Xylanase inhibitor N-terminal
gene_scaffold_46_g66740_t1	7.15119	0.000736382	scaffold_46	190231	195700	protein_coding	- && sp|Q9CAI3|CADH1_ARATH Probable cinnamyl alcohol dehydrogenase 1 OS=Arabidopsis thaliana OX=3702 GN=CAD1 PE=2 SV=1 && PF08240:Alcohol dehydrogenase GroES-like domain|PF00657:GDSL-like Lipase/Acylhydrolase|PF00107:Zinc-binding dehydrogenase
gene_scaffold_4_g16065_t1	7.128	5.18847e-10	scaffold_4	1354574	1355083	protein_coding	NA
gene_scaffold_12_g42278_t1	7.10506	3.34572e-07	scaffold_12	4597731	4598909	protein_coding	- && sp|Q9LZI9|GSTFD_ARATH Glutathione S-transferase F13 OS=Arabidopsis thaliana OX=3702 GN=GSTF13 PE=3 SV=1 && PF02798:Glutathione S-transferase, N-terminal domain|PF00043:Glutathione S-transferase, C-terminal domain
gene_scaffold_1_g570_t1	7.10255	8.61976e-09	scaffold_1	2511126	2511750	protein_coding	NA
gene_scaffold_3_g14057_t1	7.10161	3.49367e-12	scaffold_3	13032825	13036429	protein_coding	- && sp|H2DH21|C7A29_PANGI Cytochrome P450 CYP72A219 OS=Panax ginseng OX=4054 PE=2 SV=1 && PF00067:Cytochrome P450
gene_scaffold_9_g35125_t1	7.09435	9.23342e-06	scaffold_9	9539579	9541372	protein_coding	- && sp|O82777|SBT3_SOLLC Subtilisin-like protease SBT3 OS=Solanum lycopersicum OX=4081 GN=sbt3 PE=1 SV=1 && PF17766:Fibronectin type-III domain|PF00082:Subtilase family
gene_scaffold_17_g49681_t1	7.08749	9.45937e-05	scaffold_17	1897623	1897841	protein_coding	NA
gene_scaffold_2_g9899_t1	7.07452	2.58604e-08	scaffold_2	16318444	16320114	protein_coding	- && sp|Q9ZP41|EGC_CITJA EG45-like domain containing protein OS=Citrus jambhiri OX=64884 GN=CjBAp12 PE=1 SV=1 && PF03330:Lytic transglycolase
gene_scaffold_9_g34629_t1	7.07347	3.9846e-10	scaffold_9	7235209	7235700	protein_coding	NA
gene_scaffold_8_g31097_t1	7.07135	1.68992e-10	scaffold_8	4137783	4138544	protein_coding	- && sp|Q8GUJ2|PDLP5_ARATH Plasmodesmata-located protein 5 OS=Arabidopsis thaliana OX=3702 GN=PDLP5 PE=1 SV=1 && PF01657:Salt stress response/antifungal
gene_scaffold_35_g62905_t1	7.06983	2.80562e-07	scaffold_35	710742	713054	protein_coding	- && sp|A9QY38|SBT4_LOTJA Subtilisin-like protease 4 OS=Lotus japonicus OX=34305 GN=SBTM4 PE=2 SV=1 && PF02225:PA domain|PF05922:Peptidase inhibitor I9|PF17766:Fibronectin type-III domain|PF00082:Subtilase family
gene_scaffold_1_g2910_t1	7.06768	4.05032e-12	scaffold_1	13409233	13410658	protein_coding	- && - && PF10551:MULE transposase domain
gene_scaffold_13_g44276_t1	7.05686	0.000369984	scaffold_13	5402891	5405670	protein_coding	- && sp|Q762B4|BP103_ORYSJ Proton pump-interactor BIP103 OS=Oryza sativa subsp. japonica OX=39947 GN=BIP103 PE=1 SV=1 && -
gene_scaffold_1_g2437_t1	7.05326	9.17732e-05	scaffold_1	11141456	11143949	protein_coding	NA
gene_scaffold_1_g4630_t1	7.05018	1.50629e-07	scaffold_1	22006067	22006300	protein_coding	NA
gene_scaffold_21_g53998_t1	7.04732	6.18347e-08	scaffold_21	956297	957052	protein_coding	- && sp|G7L0H3|BCP1A_MEDTR Blue copper protein 1a OS=Medicago truncatula OX=3880 GN=MTR_7g086140 PE=2 SV=1 && PF02298:Plastocyanin-like domain
gene_scaffold_9_g34535_t1	7.04386	7.15892e-06	scaffold_9	6855309	6857408	protein_coding	NA
gene_scaffold_10_g38375_t1	7.03527	1.62731e-06	scaffold_10	11201393	11202590	protein_coding	- && - && PF03330:Lytic transglycolase
gene_scaffold_1_g2602_t1	7.03159	1.88821e-16	scaffold_1	12009949	12011577	protein_coding	NA
gene_scaffold_3_g15518_t1	7.02899	0.000110732	scaffold_3	19706479	19707120	protein_coding	- && - && PF01612:3'-5' exonuclease
gene_scaffold_3_g14117_t1	7.02373	1.06102e-07	scaffold_3	13267225	13269090	protein_coding	- && sp|Q9LXA5|LRK91_ARATH L-type lectin-domain containing receptor kinase IX.1 OS=Arabidopsis thaliana OX=3702 GN=LECRK91 PE=1 SV=1 && PF00139:Legume lectin domain|PF00069:Protein kinase domain
gene_scaffold_2_g10802_t1	7.00476	1.21741e-07	scaffold_2	20658152	20660374	protein_coding	- && sp|O82777|SBT3_SOLLC Subtilisin-like protease SBT3 OS=Solanum lycopersicum OX=4081 GN=sbt3 PE=1 SV=1 && PF00082:Subtilase family|PF17766:Fibronectin type-III domain
gene_scaffold_5_g22174_t1	7.00361	4.52869e-14	scaffold_5	9961704	9962356	protein_coding	NA
gene_scaffold_9_g34643_t1	7.00296	1.77525e-09	scaffold_9	7291185	7292202	protein_coding	NA
gene_scaffold_15_g47484_t1	6.98936	0.000232161	scaffold_15	3291437	3291913	protein_coding	- && sp|Q8GUH1|PUB33_ARATH U-box domain-containing protein 33 OS=Arabidopsis thaliana OX=3702 GN=PUB33 PE=2 SV=2 && PF07714:Protein tyrosine kinase
gene_scaffold_51_g68605_t1	6.98718	2.073e-07	scaffold_51	1310687	1316055	protein_coding	- && sp|Q9LTD8|Y5279_ARATH DUF21 domain-containing protein At5g52790 OS=Arabidopsis thaliana OX=3702 GN=CBSDUF5 PE=2 SV=2 && PF01595:Cyclin M transmembrane N-terminal domain
gene_scaffold_2_g10044_t1	6.96956	7.60902e-05	scaffold_2	16963443	16963991	protein_coding	- && sp|Q9FG21|ATL71_ARATH Putative RING-H2 finger protein ATL71 OS=Arabidopsis thaliana OX=3702 GN=ATL71 PE=3 SV=1 && PF13639:Ring finger domain
gene_scaffold_2_g10993_t1	6.96238	0.000230671	scaffold_2	21552079	21552815	protein_coding	- && sp|P93290|M240_ARATH Uncharacterized mitochondrial protein AtMg00240 OS=Arabidopsis thaliana OX=3702 GN=AtMg00240 PE=4 SV=1 && -
gene_scaffold_4_g16023_t1	6.95627	7.29741e-06	scaffold_4	1171697	1172470	protein_coding	NA
gene_scaffold_15_g47485_t1	6.95357	5.32974e-07	scaffold_15	3294465	3297843	protein_coding	- && sp|Q9M0X5|CRK25_ARATH Cysteine-rich receptor-like protein kinase 25 OS=Arabidopsis thaliana OX=3702 GN=CRK25 PE=3 SV=1 && PF07714:Protein tyrosine kinase|PF01657:Salt stress response/antifungal
gene_scaffold_34_g62652_t1	6.952	4.51862e-06	scaffold_34	1552560	1553811	protein_coding	- && sp|A0A068Q609|C7124_PRUMU Phenylacetaldehyde oxime monooxygenase CYP71AN24 OS=Prunus mume OX=102107 GN=CYP71AN24 PE=1 SV=1 && PF00067:Cytochrome P450
gene_scaffold_2_g9737_t1	6.95092	3.36445e-06	scaffold_2	15606357	15606740	protein_coding	NA
gene_scaffold_10_g36803_t1	6.94615	7.75233e-13	scaffold_10	4571244	4574674	protein_coding	- && sp|Q9SZY4|PTR27_ARATH Protein NRT1/ PTR FAMILY 6.2 OS=Arabidopsis thaliana OX=3702 GN=NPF6.2 PE=1 SV=1 && PF00854:POT family
gene_scaffold_28_g59717_t1	6.9405	2.1953e-08	scaffold_28	2288474	2289496	protein_coding	- && sp|Q9M0C2|EGC1_ARATH Putative EG45-like domain containing protein 1 OS=Arabidopsis thaliana OX=3702 GN=EGC1 PE=3 SV=1 && PF03330:Lytic transglycolase
gene_scaffold_3_g12111_t1	6.91588	8.69151e-10	scaffold_3	3169951	3171525	protein_coding	NA
gene_scaffold_1_g4264_t1	6.91221	9.69045e-22	scaffold_1	20481905	20482456	protein_coding	NA
gene_scaffold_15_g47482_t1	6.90399	3.98343e-06	scaffold_15	3289561	3290327	protein_coding	- && sp|Q8GUH1|PUB33_ARATH U-box domain-containing protein 33 OS=Arabidopsis thaliana OX=3702 GN=PUB33 PE=2 SV=2 && PF07714:Protein tyrosine kinase
gene_scaffold_2_g7368_t1	6.90202	5.69986e-06	scaffold_2	5392400	5392837	protein_coding	NA
gene_scaffold_5_g22326_t1	6.88613	7.63701e-06	scaffold_5	10670930	10671798	protein_coding	NA
gene_scaffold_2_g7413_t1	6.88039	1.25041e-12	scaffold_2	5544024	5548050	protein_coding	- && sp|C0LGP4|Y3475_ARATH Probable LRR receptor-like serine/threonine-protein kinase At3g47570 OS=Arabidopsis thaliana OX=3702 GN=At3g47570 PE=2 SV=1 && PF08263:Leucine rich repeat N-terminal domain|PF13855:Leucine rich repeat
gene_scaffold_8_g32633_t1	6.87677	6.9911e-12	scaffold_8	11315502	11317701	protein_coding	- && sp|O48788|Y2267_ARATH Probable inactive receptor kinase At2g26730 OS=Arabidopsis thaliana OX=3702 GN=At2g26730 PE=1 SV=1 && PF13855:Leucine rich repeat|PF00069:Protein kinase domain
gene_scaffold_9_g33611_t1	6.87135	4.33225e-06	scaffold_9	2504098	2504331	protein_coding	NA
gene_scaffold_8_g31098_t1	6.86966	2.12599e-18	scaffold_8	4141669	4142391	protein_coding	- && sp|Q8GYA4|CRK10_ARATH Cysteine-rich receptor-like protein kinase 10 OS=Arabidopsis thaliana OX=3702 GN=CRK10 PE=1 SV=3 && PF01657:Salt stress response/antifungal
gene_scaffold_2_g7365_t1	6.86965	1.93743e-10	scaffold_2	5376202	5379588	protein_coding	- && sp|Q9SD62|Y3471_ARATH Putative receptor-like protein kinase At3g47110 OS=Arabidopsis thaliana OX=3702 GN=At3g47110 PE=3 SV=1 && PF13855:Leucine rich repeat|PF08263:Leucine rich repeat N-terminal domain|PF00069:Protein kinase domain
gene_scaffold_21_g54009_t1	6.86147	6.66106e-07	scaffold_21	1001595	1002350	protein_coding	- && sp|Q9SK27|ENL1_ARATH Early nodulin-like protein 1 OS=Arabidopsis thaliana OX=3702 GN=At2g25060 PE=2 SV=2 && PF02298:Plastocyanin-like domain
gene_scaffold_12_g42957_t1	6.84856	1.07024e-10	scaffold_12	7385235	7394969	protein_coding	- && sp|Q5W274|PDR3_TOBAC Pleiotropic drug resistance protein 3 OS=Nicotiana tabacum OX=4097 GN=PDR3 PE=2 SV=1 && PF00005:ABC transporter|PF01061:ABC-2 type transporter|PF08370:Plant PDR ABC transporter associated
gene_scaffold_8_g30478_t1	6.84761	1.09886e-07	scaffold_8	1381107	1383817	protein_coding	- && - && PF12776:Myb/SANT-like DNA-binding domain
gene_scaffold_15_g46874_t1	6.82319	4.57706e-06	scaffold_15	553626	555914	protein_coding	- && sp|O82777|SBT3_SOLLC Subtilisin-like protease SBT3 OS=Solanum lycopersicum OX=4081 GN=sbt3 PE=1 SV=1 && PF05922:Peptidase inhibitor I9|PF17766:Fibronectin type-III domain|PF00082:Subtilase family
gene_scaffold_11_g39456_t1	6.81723	9.33324e-13	scaffold_11	3704474	3706487	protein_coding	- && sp|Q949Z1|PGLR4_ARATH Polygalacturonase At1g48100 OS=Arabidopsis thaliana OX=3702 GN=At1g48100 PE=2 SV=1 && PF00295:Glycosyl hydrolases family 28
gene_scaffold_26_g58063_t1	6.81079	5.07276e-15	scaffold_26	1066619	1067622	protein_coding	- && sp|P09761|WIN1_SOLTU Wound-induced protein WIN1 OS=Solanum tuberosum OX=4113 GN=WIN1 PE=2 SV=1 && PF00967:Barwin family|PF00187:Chitin recognition protein
gene_scaffold_15_g47297_t1	6.80989	0.000206075	scaffold_15	2550756	2553817	protein_coding	- && sp|Q9M0Y3|ENT3_ARATH Equilibrative nucleotide transporter 3 OS=Arabidopsis thaliana OX=3702 GN=ENT3 PE=1 SV=1 && PF01733:Nucleoside transporter
gene_scaffold_39_g64580_t1	6.80773	1.0822e-06	scaffold_39	930796	931486	protein_coding	- && sp|O82777|SBT3_SOLLC Subtilisin-like protease SBT3 OS=Solanum lycopersicum OX=4081 GN=sbt3 PE=1 SV=1 && -
gene_scaffold_2_g7396_t1	6.80631	7.29906e-16	scaffold_2	5476424	5479808	protein_coding	- && sp|Q9SD62|Y3471_ARATH Putative receptor-like protein kinase At3g47110 OS=Arabidopsis thaliana OX=3702 GN=At3g47110 PE=3 SV=1 && PF13855:Leucine rich repeat|PF07714:Protein tyrosine kinase|PF08263:Leucine rich repeat N-terminal domain
gene_scaffold_8_g30323_t1	6.80084	0.000187366	scaffold_8	695740	697077	protein_coding	NA
gene_scaffold_2_g7374_t1	6.79748	4.51043e-09	scaffold_2	5411908	5415302	protein_coding	- && sp|Q9SD62|Y3471_ARATH Putative receptor-like protein kinase At3g47110 OS=Arabidopsis thaliana OX=3702 GN=At3g47110 PE=3 SV=1 && PF08263:Leucine rich repeat N-terminal domain|PF13855:Leucine rich repeat|PF07714:Protein tyrosine kinase
gene_scaffold_2_g7993_t1	6.78592	3.39494e-05	scaffold_2	8060005	8063508	protein_coding	- && sp|Q9SD62|Y3471_ARATH Putative receptor-like protein kinase At3g47110 OS=Arabidopsis thaliana OX=3702 GN=At3g47110 PE=3 SV=1 && PF13855:Leucine rich repeat|PF07714:Protein tyrosine kinase|PF08263:Leucine rich repeat N-terminal domain
gene_scaffold_2_g7947_t1	6.78037	1.15454e-14	scaffold_2	7811489	7813831	protein_coding	NA
gene_scaffold_13_g43561_t1	6.77704	1.27231e-05	scaffold_13	2545388	2548434	protein_coding	- && sp|P92523|M860_ARATH Uncharacterized mitochondrial protein AtMg00860 OS=Arabidopsis thaliana OX=3702 GN=AtMg00860 PE=4 SV=1 && PF03732:Retrotransposon gag protein|PF00078:Reverse transcriptase (RNA-dependent DNA polymerase)
gene_scaffold_70_g73295_t1	6.77341	7.8954e-10	scaffold_70	164609	170034	protein_coding	- && sp|Q6YUU5|MDR_ORYSJ Putative multidrug resistance protein OS=Oryza sativa subsp. japonica OX=39947 GN=Os02g0190300 PE=3 SV=1 && PF00664:ABC transporter transmembrane region|PF00005:ABC transporter
gene_scaffold_11_g39678_t1	6.76815	4.34467e-10	scaffold_11	4628965	4629399	protein_coding	NA
gene_scaffold_60_g70902_t1	6.74225	9.92994e-21	scaffold_60	605525	606091	protein_coding	NA
gene_scaffold_34_g62647_t1	6.73293	5.21669e-06	scaffold_34	1533799	1535466	protein_coding	- && sp|A0A068Q609|C7124_PRUMU Phenylacetaldehyde oxime monooxygenase CYP71AN24 OS=Prunus mume OX=102107 GN=CYP71AN24 PE=1 SV=1 && PF00067:Cytochrome P450
gene_scaffold_95_g77384_t1	6.7321	1.19386e-11	scaffold_95	45718	49313	protein_coding	- && sp|Q9FG72|OPT1_ARATH Oligopeptide transporter 1 OS=Arabidopsis thaliana OX=3702 GN=OPT1 PE=2 SV=1 && PF03169:OPT oligopeptide transporter protein
gene_scaffold_3_g12373_t1	6.73165	2.85759e-11	scaffold_3	4318256	4318714	protein_coding	NA
gene_scaffold_19_g51794_t1	6.72766	1.65237e-07	scaffold_19	843221	844014	protein_coding	NA
gene_scaffold_11_g40404_t1	6.72645	2.7956e-09	scaffold_11	7838452	7840486	protein_coding	- && - && PF13966:zinc-binding in reverse transcriptase
gene_scaffold_4_g17685_t1	6.70923	2.421e-06	scaffold_4	8011824	8012531	protein_coding	NA
gene_scaffold_9_g34647_t1	6.69474	0.00248299	scaffold_9	7303438	7303987	protein_coding	NA
gene_scaffold_27_g59149_t1	6.69456	2.67139e-09	scaffold_27	2421695	2423300	protein_coding	- && sp|Q9FIA1|GDL87_ARATH GDSL esterase/lipase At5g55050 OS=Arabidopsis thaliana OX=3702 GN=At5g55050 PE=2 SV=1 && PF00657:GDSL-like Lipase/Acylhydrolase
gene_scaffold_5_g22324_t1	6.68785	7.87897e-07	scaffold_5	10665185	10665646	protein_coding	NA
gene_scaffold_1_g1885_t1	6.68754	0.000764954	scaffold_1	8719714	8721299	protein_coding	- && sp|Q4PSN0|PME29_ARATH Probable pectinesterase 29 OS=Arabidopsis thaliana OX=3702 GN=PME29 PE=2 SV=1 && PF01095:Pectinesterase
gene_scaffold_92_g77173_t1	6.67972	1.08413e-06	scaffold_92	394386	396258	protein_coding	- && sp|Q9SYJ8|SOK1_ARATH Protein SOSEKI 1 OS=Arabidopsis thaliana OX=3702 GN=SOK1 PE=1 SV=1 && PF06136:Domain of unknown function (DUF966)
gene_scaffold_9_g33887_t1	6.67825	0.000400638	scaffold_9	3923714	3924578	protein_coding	- && - && PF13966:zinc-binding in reverse transcriptase
gene_scaffold_36_g63540_t1	6.65916	1.90915e-07	scaffold_36	1799611	1800952	protein_coding	- && sp|Q9SN27|ATL59_ARATH E3 ubiquitin-protein ligase ATL59 OS=Arabidopsis thaliana OX=3702 GN=ATL59 PE=1 SV=1 && PF13639:Ring finger domain
gene_scaffold_26_g58087_t1	6.65395	1.13275e-11	scaffold_26	1129480	1130006	protein_coding	NA
gene_scaffold_3_g13191_t1	6.64784	0.00501043	scaffold_3	8623437	8624236	protein_coding	NA
gene_scaffold_41_g65650_t1	6.6426	0.00177276	scaffold_41	1713974	1714432	protein_coding	NA
gene_scaffold_8_g30507_t1	6.6411	1.09958e-07	scaffold_8	1497697	1501798	protein_coding	- && sp|O04722|SUT21_ARATH Sulfate transporter 2.1 OS=Arabidopsis thaliana OX=3702 GN=SULTR2;1 PE=2 SV=1 && PF00916:Sulfate permease family|PF01740:STAS domain
gene_scaffold_8_g30460_t1	6.62972	0.000450451	scaffold_8	1294964	1295767	protein_coding	- && sp|Q9ZVD2|NHL13_ARATH NDR1/HIN1-like protein 13 OS=Arabidopsis thaliana OX=3702 GN=NHL13 PE=2 SV=1 && PF03168:Late embryogenesis abundant protein
gene_scaffold_1_g567_t1	6.62897	2.42157e-13	scaffold_1	2504494	2505046	protein_coding	NA
gene_scaffold_7_g27004_t1	6.62798	4.098e-09	scaffold_7	679948	681129	protein_coding	- && - && PF03330:Lytic transglycolase
gene_scaffold_12_g42829_t1	6.62783	6.54257e-11	scaffold_12	6846506	6848123	protein_coding	- && sp|Q3E9D3|PME55_ARATH Probable pectinesterase 55 OS=Arabidopsis thaliana OX=3702 GN=PME55 PE=2 SV=1 && PF01095:Pectinesterase
gene_scaffold_2_g11005_t1	6.62755	9.42044e-10	scaffold_2	21604403	21604879	protein_coding	NA
gene_scaffold_35_g62906_t1	6.62224	9.72867e-09	scaffold_35	715362	717581	protein_coding	- && sp|A9QY38|SBT4_LOTJA Subtilisin-like protease 4 OS=Lotus japonicus OX=34305 GN=SBTM4 PE=2 SV=1 && PF00082:Subtilase family|PF02225:PA domain|PF17766:Fibronectin type-III domain|PF05922:Peptidase inhibitor I9
gene_scaffold_6_g26438_t1	6.60548	3.4742e-05	scaffold_6	11228046	11229805	protein_coding	- && sp|P04323|POL3_DROME Retrovirus-related Pol polyprotein from transposon 17.6 OS=Drosophila melanogaster OX=7227 GN=pol PE=4 SV=1 && PF17919:RNase H-like domain found in reverse transcriptase
gene_scaffold_2_g8352_t1	6.59544	3.46282e-05	scaffold_2	9576081	9576563	protein_coding	NA
gene_scaffold_9_g34764_t1	6.59439	6.43805e-10	scaffold_9	7988033	7988725	protein_coding	- && - && PF01657:Salt stress response/antifungal
gene_scaffold_1_g2584_t1	6.59244	1.43641e-18	scaffold_1	11927198	11930141	protein_coding	- && sp|Q9LMJ1|CHX14_ARATH Cation/H(+) antiporter 14 OS=Arabidopsis thaliana OX=3702 GN=CHX14 PE=2 SV=1 && PF00999:Sodium/hydrogen exchanger family
gene_scaffold_15_g47759_t1	6.5919	1.09391e-10	scaffold_15	4474695	4475057	protein_coding	- && - && PF14368:Probable lipid transfer
gene_scaffold_2_g11008_t1	6.58766	8.9349e-09	scaffold_2	21621829	21622323	protein_coding	NA
gene_scaffold_1_g4084_t1	6.58282	1.03546e-09	scaffold_1	19745627	19749041	protein_coding	- && sp|Q9FLN0|GLIP1_ARATH GDSL esterase/lipase 1 OS=Arabidopsis thaliana OX=3702 GN=GLIP1 PE=1 SV=1 && PF00657:GDSL-like Lipase/Acylhydrolase
gene_scaffold_9_g34116_t1	6.58062	2.90417e-13	scaffold_9	5046396	5046839	protein_coding	NA
gene_scaffold_26_g57825_t1	6.57936	7.08291e-13	scaffold_26	130265	130619	protein_coding	NA
gene_scaffold_10_g36992_t1	6.57651	6.11323e-07	scaffold_10	5393362	5398336	protein_coding	- && sp|Q9SQI3|FATB_GOSHI Palmitoyl-acyl carrier protein thioesterase, chloroplastic OS=Gossypium hirsutum OX=3635 GN=FATB1 PE=1 SV=1 && PF01643:Acyl-ACP thioesterase|PF12590:Acyl-ATP thioesterase
gene_scaffold_1_g5798_t1	6.56378	0.00159767	scaffold_1	27288128	27293497	protein_coding	- && - && PF13456:Reverse transcriptase-like
gene_scaffold_3_g11921_t1	6.56078	3.44255e-07	scaffold_3	2506002	2509276	protein_coding	NA
gene_scaffold_4_g17006_t1	6.5586	0.00138479	scaffold_4	5113355	5115447	protein_coding	- && sp|F4I8S3|CLSY3_ARATH SNF2 domain-containing protein CLASSY 3 OS=Arabidopsis thaliana OX=3702 GN=CLSY3 PE=1 SV=1 && -
gene_scaffold_2_g9897_t1	6.55286	2.06837e-12	scaffold_2	16309662	16310163	protein_coding	- && - && PF03330:Lytic transglycolase
gene_scaffold_3_g14899_t1	6.552	1.43325e-12	scaffold_3	16810672	16813079	protein_coding	- && sp|O48788|Y2267_ARATH Probable inactive receptor kinase At2g26730 OS=Arabidopsis thaliana OX=3702 GN=At2g26730 PE=1 SV=1 && PF00069:Protein kinase domain|PF13855:Leucine rich repeat
gene_scaffold_21_g53997_t1	6.54525	1.49177e-06	scaffold_21	952537	953739	protein_coding	- && sp|Q9SK27|ENL1_ARATH Early nodulin-like protein 1 OS=Arabidopsis thaliana OX=3702 GN=At2g25060 PE=2 SV=2 && PF02298:Plastocyanin-like domain
gene_scaffold_9_g33620_t1	6.54295	6.83428e-09	scaffold_9	2536257	2539227	protein_coding	- && sp|Q25AG3|LERK3_ORYSI G-type lectin S-receptor-like serine/threonine-protein kinase LECRK3 OS=Oryza sativa subsp. indica OX=39946 GN=LECRK3 PE=3 SV=2 && PF01453:D-mannose binding lectin
gene_scaffold_21_g54515_t1	6.53299	1.18564e-06	scaffold_21	3016188	3018156	protein_coding	- && sp|A0A072VEP0|CHT5A_MEDTR Class V chitinase CHIT5a OS=Medicago truncatula OX=3880 GN=CHIT5A PE=1 SV=1 && PF00704:Glycosyl hydrolases family 18
gene_scaffold_9_g33837_t1	6.53113	1.34608e-07	scaffold_9	3628754	3629590	protein_coding	NA
gene_scaffold_2_g7712_t1	6.52806	2.48638e-05	scaffold_2	6822118	6822402	protein_coding	NA
gene_scaffold_94_g77360_t1	6.52592	2.06711e-05	scaffold_94	431956	432453	protein_coding	NA
gene_scaffold_9_g34336_t1	6.52511	6.04668e-05	scaffold_9	5997090	5997389	protein_coding	NA
gene_scaffold_10_g35959_t1	6.52422	2.42734e-08	scaffold_10	543367	543795	protein_coding	NA
gene_scaffold_12_g42441_t1	6.51308	4.17435e-05	scaffold_12	5307525	5309043	protein_coding	- && sp|Q8LB72|PHR2_ARATH Blue-light photoreceptor PHR2 OS=Arabidopsis thaliana OX=3702 GN=PHR2 PE=2 SV=2 && PF13456:Reverse transcriptase-like
gene_scaffold_58_g70320_t1	6.51048	1.30917e-06	scaffold_58	314148	314873	protein_coding	- && sp|Q9LRJ9|CRR38_ARATH Cysteine-rich repeat secretory protein 38 OS=Arabidopsis thaliana OX=3702 GN=CRRSP38 PE=2 SV=1 && PF01657:Salt stress response/antifungal
gene_scaffold_93_g77229_t1	6.49836	1.04397e-05	scaffold_93	221968	224141	protein_coding	- && sp|Q43594|TBB1_ORYSJ Tubulin beta-1 chain OS=Oryza sativa subsp. japonica OX=39947 GN=TUBB1 PE=2 SV=2 && PF03953:Tubulin C-terminal domain|PF00091:Tubulin/FtsZ family, GTPase domain
gene_scaffold_8_g31463_t1	6.49619	1.60527e-18	scaffold_8	5867132	5867740	protein_coding	- && sp|Q9SB38|PMEI4_ARATH Pectinesterase inhibitor 4 OS=Arabidopsis thaliana OX=3702 GN=PMEI4 PE=2 SV=1 && PF04043:Plant invertase/pectin methylesterase inhibitor
gene_scaffold_8_g31136_t1	6.47842	6.09789e-05	scaffold_8	4320895	4324201	protein_coding	- && sp|Q7X8C5|WAKLB_ARATH Wall-associated receptor kinase-like 2 OS=Arabidopsis thaliana OX=3702 GN=WAKL2 PE=2 SV=1 && PF13947:Wall-associated receptor kinase galacturonan-binding|PF08488:Wall-associated kinase
gene_scaffold_1_g472_t1	6.46973	4.31344e-14	scaffold_1	2101546	2102934	protein_coding	- && sp|Q8GXR2|PLT6_ARATH Probable polyol transporter 6 OS=Arabidopsis thaliana OX=3702 GN=PLT6 PE=2 SV=2 && PF00083:Sugar (and other) transporter
gene_scaffold_5_g22864_t1	6.4691	4.45522e-07	scaffold_5	13342058	13343642	protein_coding	- && sp|Q9FLN0|GLIP1_ARATH GDSL esterase/lipase 1 OS=Arabidopsis thaliana OX=3702 GN=GLIP1 PE=1 SV=1 && PF00657:GDSL-like Lipase/Acylhydrolase
gene_scaffold_37_g63783_t1	6.46745	1.07386e-05	scaffold_37	732531	733076	protein_coding	NA
gene_scaffold_73_g73940_t1	6.46535	1.57733e-06	scaffold_73	181426	182941	protein_coding	- && sp|Q9LSC2|Y3589_ARATH PTI1-like tyrosine-protein kinase At3g15890 OS=Arabidopsis thaliana OX=3702 GN=At3g15890 PE=2 SV=1 && PF00069:Protein kinase domain
gene_scaffold_18_g51032_t1	6.45164	0.00109311	scaffold_18	2157272	2157625	protein_coding	- && sp|O81831|CARP1_ARATH Calcium-binding protein KRP1 OS=Arabidopsis thaliana OX=3702 GN=KRP1 PE=2 SV=1 && PF13833:EF-hand domain pair
gene_scaffold_1_g2328_t1	6.44813	1.6564e-07	scaffold_1	10704327	10704832	protein_coding	NA
gene_scaffold_5_g22168_t1	6.44589	8.02073e-12	scaffold_5	9935520	9936338	protein_coding	- && sp|Q94AW5|ERF03_ARATH Ethylene-responsive transcription factor ERF003 OS=Arabidopsis thaliana OX=3702 GN=ERF003 PE=1 SV=1 && PF00847:AP2 domain
gene_scaffold_8_g30922_t1	6.4284	6.66085e-07	scaffold_8	3329591	3330493	protein_coding	NA
gene_scaffold_12_g41799_t1	6.41545	4.67581e-11	scaffold_12	2678230	2678715	protein_coding	- && - && PF01657:Salt stress response/antifungal
gene_scaffold_2_g8348_t1	6.39456	3.69439e-05	scaffold_2	9556449	9556943	protein_coding	NA
gene_scaffold_91_g77018_t1	6.38995	0.000301459	scaffold_91	231128	231388	protein_coding	NA
gene_scaffold_1_g5388_t1	6.3879	6.03858e-06	scaffold_1	25392018	25392725	protein_coding	NA
gene_scaffold_28_g59640_t1	6.38333	3.36628e-07	scaffold_28	1938292	1939805	protein_coding	- && sp|Q9LSC2|Y3589_ARATH PTI1-like tyrosine-protein kinase At3g15890 OS=Arabidopsis thaliana OX=3702 GN=At3g15890 PE=2 SV=1 && PF00069:Protein kinase domain
gene_scaffold_2_g10990_t1	6.38295	2.87187e-05	scaffold_2	21545204	21545710	protein_coding	NA
gene_scaffold_1_g365_t1	6.38249	3.18163e-18	scaffold_1	1639531	1643092	protein_coding	- && sp|A0A0N7F297|C82D6_SINHE Demethylepipodophyllotoxin synthase OS=Sinopodophyllum hexandrum OX=93608 GN=CYP82D61 PE=1 SV=1 && PF00067:Cytochrome P450
gene_scaffold_66_g72354_t1	6.37817	4.80869e-05	scaffold_66	103610	105898	protein_coding	- && sp|O82777|SBT3_SOLLC Subtilisin-like protease SBT3 OS=Solanum lycopersicum OX=4081 GN=sbt3 PE=1 SV=1 && PF05922:Peptidase inhibitor I9|PF17766:Fibronectin type-III domain|PF00082:Subtilase family
gene_scaffold_9_g34539_t1	6.37599	3.29455e-05	scaffold_9	6874754	6875161	protein_coding	NA
gene_scaffold_10_g38224_t1	6.37451	0.00036504	scaffold_10	10571773	10576237	protein_coding	- && sp|Q5BPZ5|LAZH2_ARATH Protein LAZ1 homolog 2 OS=Arabidopsis thaliana OX=3702 GN=At1g23070 PE=2 SV=1 && PF03619:Organic solute transporter Ostalpha
gene_scaffold_18_g51233_t1	6.37423	3.52515e-11	scaffold_18	3002697	3005060	protein_coding	- && sp|O82777|SBT3_SOLLC Subtilisin-like protease SBT3 OS=Solanum lycopersicum OX=4081 GN=sbt3 PE=1 SV=1 && PF05922:Peptidase inhibitor I9|PF17766:Fibronectin type-III domain|PF00082:Subtilase family
gene_scaffold_16_g48586_t1	6.36819	7.39315e-13	scaffold_16	2272492	2274392	protein_coding	- && sp|Q9M5Q1|FUT1_PEA Galactoside 2-alpha-L-fucosyltransferase OS=Pisum sativum OX=3888 GN=FT1 PE=2 SV=1 && PF03254:Xyloglucan fucosyltransferase
gene_scaffold_34_g62654_t1	6.36535	0.00101532	scaffold_34	1556236	1557049	protein_coding	- && - && PF13963:Transposase-associated domain
gene_scaffold_10_g36905_t1	6.36227	0.00377988	scaffold_10	4987631	4990752	protein_coding	- && sp|Q99315|YG31B_YEAST Transposon Ty3-G Gag-Pol polyprotein OS=Saccharomyces cerevisiae (strain ATCC 204508 / S288c) OX=559292 GN=TY3B-G PE=1 SV=3 && PF17921:Integrase zinc binding domain|PF00385:Chromo (CHRromatin Organisation MOdifier) domain
gene_scaffold_46_g66791_t1	6.34863	1.12111e-11	scaffold_46	408597	418326	protein_coding	- && sp|Q5W274|PDR3_TOBAC Pleiotropic drug resistance protein 3 OS=Nicotiana tabacum OX=4097 GN=PDR3 PE=2 SV=1 && PF00005:ABC transporter|PF01061:ABC-2 type transporter|PF08370:Plant PDR ABC transporter associated
gene_scaffold_9_g34625_t1	6.31336	4.72285e-18	scaffold_9	7219766	7220245	protein_coding	NA
gene_scaffold_35_g62907_t1	6.30011	6.93901e-05	scaffold_35	717646	718692	protein_coding	NA
gene_scaffold_14_g46060_t1	6.29244	8.84414e-05	scaffold_14	4185570	4185791	protein_coding	NA
gene_scaffold_14_g46342_t1	6.28657	0.000144265	scaffold_14	5410667	5412597	protein_coding	- && sp|O49298|PME6_ARATH Probable pectinesterase/pectinesterase inhibitor 6 OS=Arabidopsis thaliana OX=3702 GN=PME6 PE=2 SV=1 && PF01095:Pectinesterase|PF04043:Plant invertase/pectin methylesterase inhibitor
gene_scaffold_8_g30363_t1	6.27579	5.99697e-08	scaffold_8	865584	869116	protein_coding	- && sp|G3FIN9|UGTK5_MANES Linamarin synthase 2 OS=Manihot esculenta OX=3983 GN=UGT85K5 PE=1 SV=1 && PF00201:UDP-glucoronosyl and UDP-glucosyl transferase
gene_scaffold_2_g11017_t1	6.25842	4.67441e-08	scaffold_2	21675549	21676250	protein_coding	NA
gene_scaffold_9_g33845_t1	6.25522	1.38557e-18	scaffold_9	3676183	3677121	protein_coding	NA
gene_scaffold_7_g29243_t1	6.25369	4.72754e-05	scaffold_7	10338447	10339646	protein_coding	- && sp|Q94HW2|POLR1_ARATH Retrovirus-related Pol polyprotein from transposon RE1 OS=Arabidopsis thaliana OX=3702 GN=RE1 PE=2 SV=1 && PF07727:Reverse transcriptase (RNA-dependent DNA polymerase)
gene_scaffold_1_g519_t1	6.25159	2.55113e-11	scaffold_1	2308367	2309428	protein_coding	- && sp|Q9ZPW7|ZHD6_ARATH Zinc-finger homeodomain protein 6 OS=Arabidopsis thaliana OX=3702 GN=ZHD6 PE=1 SV=1 && PF04770:ZF-HD protein dimerisation region
gene_scaffold_14_g45956_t1	6.25132	9.93367e-05	scaffold_14	3681834	3683278	protein_coding	NA
gene_scaffold_2_g11009_t1	6.24943	6.40885e-05	scaffold_2	21624583	21625511	protein_coding	NA
gene_scaffold_8_g32999_t1	6.24521	6.02006e-18	scaffold_8	12960378	12969088	protein_coding	- && sp|P94078|MANA1_ARATH Alpha-mannosidase At3g26720 OS=Arabidopsis thaliana OX=3702 GN=At3g26720 PE=1 SV=1 && PF17677:Glycosyl hydrolases family 38 C-terminal beta sandwich domain|PF09261:Alpha mannosidase middle domain|PF07748:Glycosyl hydrolases fami
gene_scaffold_1_g1007_t1	6.2379	0.000333283	scaffold_1	4592557	4595924	protein_coding	- && sp|P55229|GLGL1_ARATH Glucose-1-phosphate adenylyltransferase large subunit 1, chloroplastic OS=Arabidopsis thaliana OX=3702 GN=ADG2 PE=1 SV=3 && PF00483:Nucleotidyl transferase
gene_scaffold_1_g1024_t1	6.21093	0.000383082	scaffold_1	4665421	4667425	protein_coding	- && sp|Q8LAI1|NIP71_ARATH Probable aquaporin NIP7-1 OS=Arabidopsis thaliana OX=3702 GN=NIP7-1 PE=2 SV=2 && PF00230:Major intrinsic protein
gene_scaffold_11_g39483_t1	6.2072	0.00325097	scaffold_11	3822623	3822967	protein_coding	NA
gene_scaffold_7_g29746_t1	6.19655	0.00206451	scaffold_7	12484210	12484587	protein_coding	NA
gene_scaffold_2_g9202_t1	6.19233	5.84885e-12	scaffold_2	13029982	13034478	protein_coding	- && sp|O82392|THIC_ARATH Phosphomethylpyrimidine synthase, chloroplastic OS=Arabidopsis thaliana OX=3702 GN=THIC PE=1 SV=1 && PF01964:Radical SAM ThiC family
gene_scaffold_33_g61907_t1	6.18171	4.39878e-07	scaffold_33	457861	460146	protein_coding	- && sp|O82777|SBT3_SOLLC Subtilisin-like protease SBT3 OS=Solanum lycopersicum OX=4081 GN=sbt3 PE=1 SV=1 && PF05922:Peptidase inhibitor I9|PF00082:Subtilase family|PF17766:Fibronectin type-III domain
gene_scaffold_9_g34555_t1	6.1713	0.00349107	scaffold_9	6932461	6933891	protein_coding	NA
gene_scaffold_4_g15970_t1	6.16069	5.77694e-05	scaffold_4	988679	990801	protein_coding	- && sp|Q9LHJ9|P2C38_ARATH Probable protein phosphatase 2C 38 OS=Arabidopsis thaliana OX=3702 GN=PP2C38 PE=1 SV=1 && PF00481:Protein phosphatase 2C
gene_scaffold_16_g48925_t1	6.15952	0.000380575	scaffold_16	3947266	3948752	protein_coding	- && sp|Q9SEI0|WER_ARATH Transcription factor WER OS=Arabidopsis thaliana OX=3702 GN=WER PE=1 SV=1 && PF00249:Myb-like DNA-binding domain
gene_scaffold_2_g8478_t1	6.14465	2.88881e-06	scaffold_2	10194400	10196862	protein_coding	- && sp|Q6X7K1|WOX2_ARATH WUSCHEL-related homeobox 2 OS=Arabidopsis thaliana OX=3702 GN=WOX2 PE=2 SV=1 && PF00046:Homeodomain
gene_scaffold_66_g72351_t1	6.14152	0.0011503	scaffold_66	91338	93626	protein_coding	- && sp|O82777|SBT3_SOLLC Subtilisin-like protease SBT3 OS=Solanum lycopersicum OX=4081 GN=sbt3 PE=1 SV=1 && PF00082:Subtilase family|PF17766:Fibronectin type-III domain|PF05922:Peptidase inhibitor I9
gene_scaffold_15_g48016_t1	6.14121	9.1751e-06	scaffold_15	5576427	5577638	protein_coding	- && sp|Q9SY29|PUP4_ARATH Probable purine permease 4 OS=Arabidopsis thaliana OX=3702 GN=PUP4 PE=2 SV=1 && PF16913:Purine nucleobase transmembrane transport
gene_scaffold_17_g49527_t1	6.1359	3.71664e-05	scaffold_17	1108895	1111590	protein_coding	- && - && PF06749:Protein of unknown function (DUF1218)
gene_scaffold_14_g46393_t1	6.13014	3.99151e-10	scaffold_14	5632903	5634891	protein_coding	- && sp|Q9LXA5|LRK91_ARATH L-type lectin-domain containing receptor kinase IX.1 OS=Arabidopsis thaliana OX=3702 GN=LECRK91 PE=1 SV=1 && PF00069:Protein kinase domain|PF00139:Legume lectin domain
gene_scaffold_13_g43781_t1	6.11573	1.86114e-06	scaffold_13	3469115	3470935	protein_coding	- && sp|Q9MAH4|AB10G_ARATH ABC transporter G family member 10 OS=Arabidopsis thaliana OX=3702 GN=ABCG10 PE=3 SV=1 && PF01061:ABC-2 type transporter|PF00005:ABC transporter
gene_scaffold_1_g2326_t1	6.1125	6.31352e-07	scaffold_1	10698085	10698300	protein_coding	NA
gene_scaffold_2_g9900_t1	6.11206	0.0026494	scaffold_2	16320458	16321164	protein_coding	NA
gene_scaffold_4_g17517_t1	6.09978	0.000565819	scaffold_4	7257645	7259886	protein_coding	- && sp|Q7X8C5|WAKLB_ARATH Wall-associated receptor kinase-like 2 OS=Arabidopsis thaliana OX=3702 GN=WAKL2 PE=2 SV=1 && PF07714:Protein tyrosine kinase
gene_scaffold_1_g2172_t1	6.08983	0.00480046	scaffold_1	10071425	10073566	protein_coding	- && sp|A7MAS5|75L17_MALDO Phloretin 4'-O-glucosyltransferase OS=Malus domestica OX=3750 GN=UGT75L17 PE=1 SV=1 && PF00201:UDP-glucoronosyl and UDP-glucosyl transferase
gene_scaffold_9_g33603_t1	6.08782	1.21439e-12	scaffold_9	2484862	2486985	protein_coding	- && - && PF03004:Plant transposase (Ptta/En/Spm family)
gene_scaffold_2_g10979_t1	6.07224	0.00017632	scaffold_2	21506997	21507446	protein_coding	NA
gene_scaffold_9_g34699_t1	6.07185	4.49433e-09	scaffold_9	7541146	7541868	protein_coding	- && sp|Q9SJJ7|ATL57_ARATH RING-H2 finger protein ATL57 OS=Arabidopsis thaliana OX=3702 GN=ATL57 PE=2 SV=1 && PF13639:Ring finger domain
gene_scaffold_2_g9794_t1	6.06221	4.41892e-08	scaffold_2	15885609	15886184	protein_coding	NA
gene_scaffold_77_g74736_t1	6.05471	0.00071259	scaffold_77	300384	301625	protein_coding	- && sp|Q8GY42|NAC25_ARATH NAC transcription factor 25 OS=Arabidopsis thaliana OX=3702 GN=NAC025 PE=2 SV=1 && PF02365:No apical meristem (NAM) protein
gene_scaffold_2_g10992_t1	6.03641	0.000191521	scaffold_2	21551527	21552036	protein_coding	- && sp|Q94HW2|POLR1_ARATH Retrovirus-related Pol polyprotein from transposon RE1 OS=Arabidopsis thaliana OX=3702 GN=RE1 PE=2 SV=1 && PF07727:Reverse transcriptase (RNA-dependent DNA polymerase)
gene_scaffold_11_g38842_t1	6.03361	2.63708e-11	scaffold_11	785407	787772	protein_coding	- && sp|Q9LK35|THE1_ARATH Receptor-like protein kinase THESEUS 1 OS=Arabidopsis thaliana OX=3702 GN=THE1 PE=1 SV=1 && PF00069:Protein kinase domain
gene_scaffold_2_g10487_t1	6.01574	7.96785e-14	scaffold_2	19079774	19081354	protein_coding	- && sp|O48522|VQ17_ARATH VQ motif-containing protein 17 OS=Arabidopsis thaliana OX=3702 GN=VQ17 PE=2 SV=1 && PF05678:VQ motif
gene_scaffold_9_g34646_t1	6.00679	0.00193394	scaffold_9	7298480	7300472	protein_coding	- && sp|Q9M2N5|DSLE_ARATH Zinc finger BED domain-containing protein DAYSLEEPER OS=Arabidopsis thaliana OX=3702 GN=HAT PE=1 SV=1 && PF05699:hAT family C-terminal dimerisation region
gene_scaffold_4_g16705_t1	5.9981	0.00395961	scaffold_4	3902448	3904080	protein_coding	- && sp|P08770|TRA1_MAIZE Putative AC transposase OS=Zea mays OX=4577 PE=2 SV=2 && PF05699:hAT family C-terminal dimerisation region
gene_scaffold_5_g21868_t1	5.99638	9.94352e-14	scaffold_5	8535821	8543119	protein_coding	- && - && PF10358:N-terminal C2 in EEIG1 and EHBP1 proteins
gene_scaffold_39_g64586_t1	5.98685	0.00248901	scaffold_39	941159	943556	protein_coding	- && sp|Q9LUM3|SBT15_ARATH Subtilisin-like protease SBT1.5 OS=Arabidopsis thaliana OX=3702 GN=SBT1.5 PE=2 SV=1 && -
gene_scaffold_9_g35422_t1	5.97759	9.97865e-05	scaffold_9	10833067	10834017	protein_coding	NA
gene_scaffold_4_g17099_t1	5.97154	1.28745e-06	scaffold_4	5473398	5474219	protein_coding	- && sp|A0A1X9PY88|ERN1_LOTJA Ethylene-responsive transcription factor ERN1 OS=Lotus japonicus OX=34305 GN=ERN1 PE=2 SV=1 && PF00847:AP2 domain
gene_scaffold_12_g41558_t1	5.94802	0.00238629	scaffold_12	1474275	1474463	protein_coding	NA
gene_scaffold_3_g15404_t1	5.93881	5.53815e-07	scaffold_3	19142296	19142628	protein_coding	NA
gene_scaffold_8_g31465_t1	5.92871	0.000420861	scaffold_8	5874061	5877237	protein_coding	NA
gene_scaffold_35_g63075_t1	5.92669	1.85302e-06	scaffold_35	1523678	1524753	protein_coding	NA
gene_scaffold_13_g43569_t1	5.92473	0.0014994	scaffold_13	2578718	2581301	protein_coding	- && sp|Q02104|LIP1_PSYIM Lipase 1 OS=Psychrobacter immobilis OX=498 GN=lip1 PE=1 SV=2 && PF12697:Alpha/beta hydrolase family
gene_scaffold_46_g66807_t1	5.91987	0.000359261	scaffold_46	483137	483697	protein_coding	- && sp|Q6NNN0|RADL3_ARATH Protein RADIALIS-like 3 OS=Arabidopsis thaliana OX=3702 GN=RL3 PE=2 SV=1 && -
gene_scaffold_23_g55831_t1	5.91744	0.00481633	scaffold_23	867624	871390	protein_coding	- && sp|Q6K3R5|NCL2_ORYSJ Sodium/calcium exchanger NCL2 OS=Oryza sativa subsp. japonica OX=39947 GN=NCL2 PE=2 SV=2 && PF13499:EF-hand domain pair
gene_scaffold_17_g49724_t1	5.90886	4.85818e-10	scaffold_17	2071198	2072190	protein_coding	- && sp|Q8L5A7|SOT15_ARATH Cytosolic sulfotransferase 15 OS=Arabidopsis thaliana OX=3702 GN=SOT15 PE=1 SV=1 && PF00685:Sulfotransferase domain
gene_scaffold_9_g34645_t1	5.90845	0.00114037	scaffold_9	7296943	7297344	protein_coding	NA
gene_scaffold_91_g77019_t1	5.90654	0.000225644	scaffold_91	233381	235726	protein_coding	- && sp|O82777|SBT3_SOLLC Subtilisin-like protease SBT3 OS=Solanum lycopersicum OX=4081 GN=sbt3 PE=1 SV=1 && PF00082:Subtilase family|PF17766:Fibronectin type-III domain|PF05922:Peptidase inhibitor I9
gene_scaffold_9_g34115_t1	5.89401	4.14301e-05	scaffold_9	5042615	5043076	protein_coding	NA
gene_scaffold_12_g41727_t1	5.89061	6.26418e-07	scaffold_12	2296558	2303541	protein_coding	- && sp|A0A0M5L832|TPS14_TRIWF (-)-kolavenyl diphosphate synthase TPS14, chloroplastic OS=Tripterygium wilfordii OX=458696 GN=TPS14 PE=1 SV=1 && PF03936:Terpene synthase family, metal binding domain|PF01397:Terpene synthase, N-terminal domain
gene_scaffold_15_g47215_t1	5.88182	0.00165201	scaffold_15	2164417	2165904	protein_coding	- && sp|Q9ZQ96|U73C3_ARATH UDP-glycosyltransferase 73C3 OS=Arabidopsis thaliana OX=3702 GN=UGT73C3 PE=2 SV=1 && PF00201:UDP-glucoronosyl and UDP-glucosyl transferase
gene_scaffold_2_g9424_t1	5.87485	1.18352e-06	scaffold_2	14020268	14023933	protein_coding	- && sp|O22397|POT1_ARATH Potassium transporter 1 OS=Arabidopsis thaliana OX=3702 GN=POT1 PE=1 SV=2 && PF02705:K+ potassium transporter
gene_scaffold_5_g22358_t1	5.86613	7.85323e-10	scaffold_5	10800522	10800843	protein_coding	NA
gene_scaffold_4_g17515_t1	5.85857	0.00235153	scaffold_4	7256732	7256956	protein_coding	NA
gene_scaffold_18_g51237_t1	5.83994	8.89895e-07	scaffold_18	3010951	3012305	protein_coding	- && sp|O82777|SBT3_SOLLC Subtilisin-like protease SBT3 OS=Solanum lycopersicum OX=4081 GN=sbt3 PE=1 SV=1 && PF05922:Peptidase inhibitor I9|PF00082:Subtilase family
gene_scaffold_7_g28863_t1	5.8288	0.00047512	scaffold_7	8580912	8583368	protein_coding	- && sp|Q9XID3|Y1343_ARATH G-type lectin S-receptor-like serine/threonine-protein kinase At1g34300 OS=Arabidopsis thaliana OX=3702 GN=At1g34300 PE=1 SV=1 && PF01453:D-mannose binding lectin|PF00069:Protein kinase domain
gene_scaffold_11_g40254_t1	5.80936	0.000562029	scaffold_11	7209691	7212067	protein_coding	NA
gene_scaffold_6_g26550_t1	5.80007	4.25105e-05	scaffold_6	11659467	11663871	protein_coding	- && sp|Q0WPR4|SCP34_ARATH Serine carboxypeptidase-like 34 OS=Arabidopsis thaliana OX=3702 GN=SCPL34 PE=2 SV=2 && PF00450:Serine carboxypeptidase
gene_scaffold_403_g84151_t1	5.79689	0.000549684	scaffold_403	8427	13166	protein_coding	- && sp|Q0ZJ07|CYF_VITVI Cytochrome f OS=Vitis vinifera OX=29760 GN=petA PE=3 SV=1 && PF16639:Apocytochrome F, N-terminal|PF01333:Apocytochrome F, C-terminal|PF02392:Ycf4|PF01039:Carboxyl transferase domain
gene_scaffold_19_g51795_t1	5.79138	0.000874557	scaffold_19	846754	847950	protein_coding	- && sp|D7LBN4|CSPLH_ARALL CASP-like protein 4B1 OS=Arabidopsis lyrata subsp. lyrata OX=81972 GN=ARALYDRAFT_321547 PE=3 SV=1 && PF04535:Domain of unknown function (DUF588)
gene_scaffold_3_g13475_t1	5.79035	8.62188e-05	scaffold_3	10541750	10542286	protein_coding	NA
gene_scaffold_71_g73558_t1	5.78481	0.00386983	scaffold_71	313848	314871	protein_coding	- && sp|Q9SX65|DNAT1_ARATH 1,4-dihydroxy-2-naphthoyl-CoA thioesterase 1 OS=Arabidopsis thaliana OX=3702 GN=DHNAT1 PE=1 SV=1 && PF03061:Thioesterase superfamily
gene_scaffold_5_g23470_t1	5.78127	7.04692e-12	scaffold_5	16164303	16165908	protein_coding	NA
gene_scaffold_6_g24590_t1	5.77461	8.19276e-07	scaffold_6	3737188	3738391	protein_coding	NA
gene_scaffold_8_g32354_t1	5.77447	9.62394e-13	scaffold_8	9943779	9945105	protein_coding	NA
gene_scaffold_19_g51633_t1	5.77345	0.000760927	scaffold_19	191015	192310	protein_coding	NA
gene_scaffold_11_g39238_t1	5.76942	5.4279e-05	scaffold_11	2590903	2591862	protein_coding	- && sp|Q9LXA5|LRK91_ARATH L-type lectin-domain containing receptor kinase IX.1 OS=Arabidopsis thaliana OX=3702 GN=LECRK91 PE=1 SV=1 && PF00069:Protein kinase domain
gene_scaffold_15_g47905_t1	5.76337	0.000154324	scaffold_15	5125200	5128800	protein_coding	- && sp|Q9FG72|OPT1_ARATH Oligopeptide transporter 1 OS=Arabidopsis thaliana OX=3702 GN=OPT1 PE=2 SV=1 && PF03169:OPT oligopeptide transporter protein
gene_scaffold_11_g40123_t1	5.74944	0.000702593	scaffold_11	6575195	6577017	protein_coding	NA
gene_scaffold_8_g32341_t1	5.72988	0.000224531	scaffold_8	9891245	9891874	protein_coding	NA
gene_scaffold_41_g65640_t1	5.72785	0.00245063	scaffold_41	1673706	1674158	protein_coding	NA
gene_scaffold_4_g15976_t1	5.72179	7.30224e-06	scaffold_4	1012814	1015928	protein_coding	NA
gene_scaffold_7_g27664_t1	5.7148	2.25858e-10	scaffold_7	3400261	3404509	protein_coding	- && sp|Q9FKQ1|DTX27_ARATH Protein DETOXIFICATION 27 OS=Arabidopsis thaliana OX=3702 GN=DTX27 PE=2 SV=1 && PF01554:MatE
gene_scaffold_23_g56024_t1	5.70915	6.55459e-09	scaffold_23	1773279	1774146	protein_coding	- && sp|A3BI11|ZIP8_ORYSJ Zinc transporter 8 OS=Oryza sativa subsp. japonica OX=39947 GN=ZIP8 PE=2 SV=1 && PF02535:ZIP Zinc transporter
gene_scaffold_3_g12070_t1	5.70448	0.000989518	scaffold_3	2999227	2999858	protein_coding	NA
gene_scaffold_2_g9795_t1	5.6983	5.41646e-11	scaffold_2	15888240	15889963	protein_coding	- && - && PF00304:Gamma-thionin family|PF12854:PPR repeat
gene_scaffold_4_g16022_t1	5.69793	0.00193096	scaffold_4	1170277	1170745	protein_coding	NA
gene_scaffold_15_g47757_t1	5.69382	0.000200738	scaffold_15	4467855	4468552	protein_coding	- && - && PF05627:Cleavage site for pathogenic type III effector avirulence factor Avr
gene_scaffold_3_g13781_t1	5.68808	6.60405e-09	scaffold_3	11773366	11775545	protein_coding	NA
gene_scaffold_1_g2917_t1	5.68684	0.00130573	scaffold_1	13428231	13436772	protein_coding	- && - && PF13966:zinc-binding in reverse transcriptase
gene_scaffold_62_g71439_t1	5.6761	0.00447013	scaffold_62	383342	388957	protein_coding	- && sp|Q94HW2|POLR1_ARATH Retrovirus-related Pol polyprotein from transposon RE1 OS=Arabidopsis thaliana OX=3702 GN=RE1 PE=2 SV=1 && PF07727:Reverse transcriptase (RNA-dependent DNA polymerase)
gene_scaffold_7_g28937_t1	5.67277	2.02307e-05	scaffold_7	8870636	8873670	protein_coding	- && - && PF07714:Protein tyrosine kinase
gene_scaffold_12_g42324_t1	5.67143	0.00130891	scaffold_12	4776452	4777537	protein_coding	NA
gene_scaffold_367_g83723_t1	5.66607	0.000929232	scaffold_367	2824	5080	protein_coding	- && sp|Q0ZJ07|CYF_VITVI Cytochrome f OS=Vitis vinifera OX=29760 GN=petA PE=3 SV=1 && PF02392:Ycf4|PF01333:Apocytochrome F, C-terminal|PF16639:Apocytochrome F, N-terminal
gene_scaffold_62_g71440_t1	5.65737	0.00378475	scaffold_62	389240	389709	protein_coding	NA
gene_scaffold_6_g25727_t1	5.64524	0.00297822	scaffold_6	8515524	8516378	protein_coding	- && sp|Q2PP74|LEC9_MEDTR Lectin 9 OS=Medicago truncatula OX=3880 GN=LEC9 PE=2 SV=1 && PF00139:Legume lectin domain
gene_scaffold_28_g59581_t1	5.64259	1.32222e-11	scaffold_28	1657989	1661394	protein_coding	- && sp|Q39547|CUCM1_CUCME Cucumisin OS=Cucumis melo OX=3656 PE=1 SV=1 && PF00082:Subtilase family|PF17766:Fibronectin type-III domain|PF05922:Peptidase inhibitor I9
gene_scaffold_34_g62752_t1	5.61259	0.00331761	scaffold_34	2074221	2074427	protein_coding	NA
gene_scaffold_5_g22359_t1	5.61236	1.66043e-05	scaffold_5	10801924	10802541	protein_coding	- && - && PF12796:Ankyrin repeats (3 copies)
gene_scaffold_2_g9852_t1	5.59957	0.00176162	scaffold_2	16119955	16127833	protein_coding	- && sp|P10978|POLX_TOBAC Retrovirus-related Pol polyprotein from transposon TNT 1-94 OS=Nicotiana tabacum OX=4097 PE=2 SV=1 && PF14223:gag-polypeptide of LTR copia-type|PF13976:GAG-pre-integrase domain|PF00665:Integrase core domain|PF13602:Zinc-binding d
gene_scaffold_23_g55801_t1	5.56622	0.00484948	scaffold_23	750228	751255	protein_coding	- && - && PF13456:Reverse transcriptase-like|PF13966:zinc-binding in reverse transcriptase
gene_scaffold_24_g56789_t1	5.56147	2.35482e-14	scaffold_24	1608961	1616063	protein_coding	- && sp|C6L7U1|LIN1_LOTJA Putative E3 ubiquitin-protein ligase LIN-1 OS=Lotus japonicus OX=34305 GN=CERBERUS PE=2 SV=2 && PF04564:U-box domain
gene_scaffold_4_g17352_t1	5.54972	8.31464e-23	scaffold_4	6587256	6589587	protein_coding	- && sp|C7B178|VPY_PETHY Protein VAPYRIN OS=Petunia hybrida OX=4102 GN=VPY PE=2 SV=1 && PF12796:Ankyrin repeats (3 copies)|PF00635:MSP (Major sperm protein) domain
gene_scaffold_7_g29240_t1	5.54904	3.78907e-05	scaffold_7	10334702	10335864	protein_coding	- && sp|O82777|SBT3_SOLLC Subtilisin-like protease SBT3 OS=Solanum lycopersicum OX=4081 GN=sbt3 PE=1 SV=1 && PF00082:Subtilase family
gene_scaffold_17_g49680_t1	5.53967	8.81458e-07	scaffold_17	1895058	1895671	protein_coding	NA
gene_scaffold_9_g34638_t1	5.53475	0.000704225	scaffold_9	7275832	7276029	protein_coding	NA
gene_scaffold_36_g63563_t1	5.51725	3.49596e-17	scaffold_36	1883336	1883852	protein_coding	- && sp|Q9ZP41|EGC_CITJA EG45-like domain containing protein OS=Citrus jambhiri OX=64884 GN=CjBAp12 PE=1 SV=1 && PF03330:Lytic transglycolase
gene_scaffold_2_g10991_t1	5.48365	2.72379e-05	scaffold_2	21548470	21551463	protein_coding	- && sp|Q9ZT94|POLR2_ARATH Retrovirus-related Pol polyprotein from transposon RE2 OS=Arabidopsis thaliana OX=3702 GN=RE2 PE=4 SV=1 && PF07727:Reverse transcriptase (RNA-dependent DNA polymerase)
gene_scaffold_21_g54094_t1	5.48331	2.94604e-12	scaffold_21	1363680	1366013	protein_coding	- && sp|O82777|SBT3_SOLLC Subtilisin-like protease SBT3 OS=Solanum lycopersicum OX=4081 GN=sbt3 PE=1 SV=1 && PF05922:Peptidase inhibitor I9|PF00082:Subtilase family|PF17766:Fibronectin type-III domain
gene_scaffold_3_g12363_t1	5.46761	0.00292786	scaffold_3	4265395	4267268	protein_coding	NA
gene_scaffold_24_g56788_t1	5.4147	7.6745e-06	scaffold_24	1607812	1608826	protein_coding	NA
gene_scaffold_35_g63161_t1	5.41374	0.00486155	scaffold_35	1983825	1984243	protein_coding	- && sp|B9DGD6|ACS_ARATH Acetyl-coenzyme A synthetase, chloroplastic/glyoxysomal OS=Arabidopsis thaliana OX=3702 GN=ACS PE=1 SV=1 && -
gene_scaffold_12_g41299_t1	5.40878	0.00046584	scaffold_12	346872	347615	protein_coding	- && sp|Q9FFD9|SEI1_ARATH Seipin-1 OS=Arabidopsis thaliana OX=3702 GN=SEI1 PE=2 SV=1 && PF06775:Putative adipose-regulatory protein (Seipin)
gene_scaffold_3_g11920_t1	5.40624	1.58839e-06	scaffold_3	2504689	2505186	protein_coding	NA
gene_scaffold_8_g32239_t1	5.40541	9.967e-11	scaffold_8	9519534	9522890	protein_coding	- && sp|Q94KT8|COBRA_ARATH Protein COBRA OS=Arabidopsis thaliana OX=3702 GN=COB PE=2 SV=1 && PF04833:COBRA-like protein
gene_scaffold_1_g1752_t1	5.39974	0.00204812	scaffold_1	8045085	8048705	protein_coding	- && sp|Q42456|ASPR1_ORYSJ Aspartic proteinase oryzasin-1 OS=Oryza sativa subsp. japonica OX=39947 GN=Os05g0567100 PE=2 SV=2 && PF03489:Saposin-like type B, region 2|PF00026:Eukaryotic aspartyl protease
gene_scaffold_19_g52191_t1	5.39788	0.00353002	scaffold_19	2349798	2354079	protein_coding	- && sp|Q9SD62|Y3471_ARATH Putative receptor-like protein kinase At3g47110 OS=Arabidopsis thaliana OX=3702 GN=At3g47110 PE=3 SV=1 && PF08263:Leucine rich repeat N-terminal domain|PF00069:Protein kinase domain
gene_scaffold_4_g17686_t1	5.38385	0.00508878	scaffold_4	8016967	8017349	protein_coding	NA
gene_scaffold_74_g74095_t1	5.38359	0.00276946	scaffold_74	94768	96560	protein_coding	NA
gene_scaffold_11_g38942_t1	5.37573	4.08984e-17	scaffold_11	1301899	1304934	protein_coding	- && sp|P08770|TRA1_MAIZE Putative AC transposase OS=Zea mays OX=4577 PE=2 SV=2 && PF01657:Salt stress response/antifungal|PF14372:Domain of unknown function (DUF4413)|PF05699:hAT family C-terminal dimerisation region
gene_scaffold_3_g15125_t1	5.37488	2.01944e-08	scaffold_3	17782411	17784019	protein_coding	- && sp|P42056|VDAC2_SOLTU Mitochondrial outer membrane protein porin of 36 kDa OS=Solanum tuberosum OX=4113 PE=1 SV=2 && PF01459:Eukaryotic porin
gene_scaffold_26_g58064_t1	5.37036	6.77265e-05	scaffold_26	1071697	1072802	protein_coding	NA
gene_scaffold_98_g77760_t1	5.3702	0.0035294	scaffold_98	372343	373708	protein_coding	NA
gene_scaffold_67_g72782_t1	5.36817	0.000569771	scaffold_67	1011401	1012965	protein_coding	- && sp|A0A1P8B590|IQD19_ARATH Protein IQ-DOMAIN 19 OS=Arabidopsis thaliana OX=3702 GN=IQD19 PE=1 SV=1 && PF13178:Protein of unknown function (DUF4005)|PF00612:IQ calmodulin-binding motif
gene_scaffold_3_g14693_t1	5.36644	0.00034193	scaffold_3	15782630	15785154	protein_coding	- && sp|Q94HW2|POLR1_ARATH Retrovirus-related Pol polyprotein from transposon RE1 OS=Arabidopsis thaliana OX=3702 GN=RE1 PE=2 SV=1 && PF07727:Reverse transcriptase (RNA-dependent DNA polymerase)
gene_scaffold_9_g34691_t1	5.35864	2.63515e-10	scaffold_9	7505607	7507318	protein_coding	- && - && PF13456:Reverse transcriptase-like
gene_scaffold_1_g1108_t1	5.35317	5.14258e-08	scaffold_1	5035024	5036584	protein_coding	- && sp|Q9LIR8|FBK67_ARATH F-box/kelch-repeat protein At3g23880 OS=Arabidopsis thaliana OX=3702 GN=At3g23880 PE=2 SV=1 && PF00646:F-box domain
gene_scaffold_8_g32036_t1	5.34543	0.00386992	scaffold_8	8524410	8525492	protein_coding	NA
gene_scaffold_19_g52539_t1	5.34018	7.48514e-07	scaffold_19	3768557	3768808	protein_coding	NA
gene_scaffold_8_g32484_t1	5.33512	1.4114e-13	scaffold_8	10596034	10597738	protein_coding	- && sp|Q9ZVH0|FEZ_ARATH Protein FEZ OS=Arabidopsis thaliana OX=3702 GN=FEZ PE=2 SV=1 && PF02365:No apical meristem (NAM) protein
gene_scaffold_21_g53981_t1	5.33184	3.17641e-06	scaffold_21	894752	895045	protein_coding	NA
gene_scaffold_3_g13514_t1	5.31998	0.00436562	scaffold_3	10706699	10707046	protein_coding	NA
gene_scaffold_9_g33612_t1	5.31377	8.97347e-09	scaffold_9	2505034	2506314	protein_coding	- && - && PF03004:Plant transposase (Ptta/En/Spm family)
gene_scaffold_1_g2583_t1	5.30792	6.90583e-08	scaffold_1	11926595	11927134	protein_coding	NA
gene_scaffold_1_g1005_t1	5.30641	0.00339601	scaffold_1	4589530	4590971	protein_coding	- && sp|P55229|GLGL1_ARATH Glucose-1-phosphate adenylyltransferase large subunit 1, chloroplastic OS=Arabidopsis thaliana OX=3702 GN=ADG2 PE=1 SV=3 && PF00483:Nucleotidyl transferase
gene_scaffold_89_g76790_t1	5.30632	6.96056e-12	scaffold_89	447216	452201	protein_coding	- && sp|Q6IWY1|LPAT2_BRAOL 1-acyl-sn-glycerol-3-phosphate acyltransferase 2 OS=Brassica oleracea OX=3712 GN=LPAT2 PE=2 SV=1 && PF16076:Acyltransferase C-terminus|PF01553:Acyltransferase
gene_scaffold_47_g66920_t1	5.29214	0.000419291	scaffold_47	65765	67522	protein_coding	- && sp|Q9C7S5|PSYR1_ARATH Tyrosine-sulfated glycopeptide receptor 1 OS=Arabidopsis thaliana OX=3702 GN=PSY1R PE=1 SV=1 && PF13855:Leucine rich repeat
gene_scaffold_21_g54516_t1	5.27854	0.00401684	scaffold_21	3019141	3023821	protein_coding	- && sp|Q5PPL2|DCNL5_RAT DCN1-like protein 5 OS=Rattus norvegicus OX=10116 GN=Dcun1d5 PE=2 SV=1 && PF03556:Cullin binding
gene_scaffold_15_g47370_t1	5.27449	3.74774e-05	scaffold_15	2809291	2811852	protein_coding	- && sp|O81832|Y4729_ARATH G-type lectin S-receptor-like serine/threonine-protein kinase At4g27290 OS=Arabidopsis thaliana OX=3702 GN=At4g27290 PE=3 SV=4 && PF01453:D-mannose binding lectin|PF08276:PAN-like domain|PF00954:S-locus glycoprotein domain|PF077
gene_scaffold_9_g34617_t1	5.26054	0.00427349	scaffold_9	7201192	7203116	protein_coding	- && sp|P10978|POLX_TOBAC Retrovirus-related Pol polyprotein from transposon TNT 1-94 OS=Nicotiana tabacum OX=4097 PE=2 SV=1 && PF13976:GAG-pre-integrase domain|PF07727:Reverse transcriptase (RNA-dependent DNA polymerase)
gene_scaffold_66_g72360_t1	5.24913	0.0015569	scaffold_66	128516	134526	protein_coding	- && sp|Q9SYM4|TPS1_ARATH Alpha,alpha-trehalose-phosphate synthase [UDP-forming] 1 OS=Arabidopsis thaliana OX=3702 GN=TPS1 PE=1 SV=1 && PF02358:Trehalose-phosphatase|PF00982:Glycosyltransferase family 20
gene_scaffold_14_g46061_t1	5.22997	0.00111125	scaffold_14	4188147	4190015	protein_coding	NA
gene_scaffold_102_g78234_t1	5.22019	0.000763385	scaffold_102	341262	341579	protein_coding	NA
gene_scaffold_10_g36317_t1	5.21872	2.10161e-13	scaffold_10	2259329	2259865	protein_coding	- && sp|Q9SR34|TA1_ARATH Transcriptional regulator TAC1 OS=Arabidopsis thaliana OX=3702 GN=TAC1 PE=2 SV=1 && PF13912:C2H2-type zinc finger
gene_scaffold_15_g47886_t1	5.21284	4.17289e-15	scaffold_15	5025928	5026512	protein_coding	- && sp|O23310|NFYB3_ARATH Nuclear transcription factor Y subunit B-3 OS=Arabidopsis thaliana OX=3702 GN=NFYB3 PE=1 SV=1 && PF00808:Histone-like transcription factor (CBF/NF-Y) and archaeal histone
gene_scaffold_15_g47149_t1	5.2001	4.09105e-15	scaffold_15	1865297	1868731	protein_coding	- && sp|W8JIS5|IO_CATRO Iridoid oxidase OS=Catharanthus roseus OX=4058 GN=IO PE=1 SV=1 && PF00067:Cytochrome P450
gene_scaffold_25_g57691_t1	5.19884	0.000759329	scaffold_25	2581456	2581851	protein_coding	NA
gene_scaffold_10_g36480_t1	5.17592	2.24529e-08	scaffold_10	2971548	2973644	protein_coding	NA
gene_scaffold_1_g4130_t1	5.17092	2.49542e-10	scaffold_1	19937893	19938915	protein_coding	- && - && PF04654:Protein of unknown function, DUF599
gene_scaffold_8_g31474_t1	5.1523	0.00152209	scaffold_8	5901626	5902228	protein_coding	- && sp|P17407|21KD_DAUCA 21 kDa protein OS=Daucus carota OX=4039 PE=2 SV=1 && PF04043:Plant invertase/pectin methylesterase inhibitor
gene_scaffold_3_g13586_t1	5.12939	5.46204e-08	scaffold_3	10961994	10962335	protein_coding	- && sp|A9XMT3|CCLOP_LOTJA Protein CYCLOPS OS=Lotus japonicus OX=34305 GN=IPD3 PE=1 SV=1 && -
gene_scaffold_10_g38406_t1	5.12833	0.0011948	scaffold_10	11323666	11325366	protein_coding	- && sp|Q9SSA7|GLIP5_ARATH GDSL esterase/lipase 5 OS=Arabidopsis thaliana OX=3702 GN=GLIP5 PE=2 SV=2 && PF00657:GDSL-like Lipase/Acylhydrolase
gene_scaffold_6_g24006_t1	5.1255	9.08806e-23	scaffold_6	1128867	1133439	protein_coding	- && sp|Q7X9B9|NLP2_ARATH Protein NLP2 OS=Arabidopsis thaliana OX=3702 GN=NLP2 PE=2 SV=3 && PF02042:RWP-RK domain|PF00564:PB1 domain
gene_scaffold_1_g305_t1	5.11929	3.98728e-10	scaffold_1	1386739	1388378	protein_coding	- && - && PF00106:short chain dehydrogenase
gene_scaffold_10_g36991_t1	5.11676	0.00113949	scaffold_10	5390942	5393113	protein_coding	- && sp|Q9SQI3|FATB_GOSHI Palmitoyl-acyl carrier protein thioesterase, chloroplastic OS=Gossypium hirsutum OX=3635 GN=FATB1 PE=1 SV=1 && PF01643:Acyl-ACP thioesterase
gene_scaffold_1_g471_t1	5.10587	1.15527e-06	scaffold_1	2094432	2095514	protein_coding	- && sp|Q9ZU65|OFP7_ARATH Transcription repressor OFP7 OS=Arabidopsis thaliana OX=3702 GN=OFP7 PE=2 SV=1 && PF04844:Transcriptional repressor, ovate
gene_scaffold_1_g160_t1	5.08769	1.68759e-19	scaffold_1	693356	695592	protein_coding	- && sp|O82333|GH31_ARATH Probable indole-3-acetic acid-amido synthetase GH3.1 OS=Arabidopsis thaliana OX=3702 GN=GH3.1 PE=2 SV=1 && PF03321:GH3 auxin-responsive promoter
gene_scaffold_3_g13108_t1	5.08079	0.000164084	scaffold_3	7449654	7450767	protein_coding	NA
gene_scaffold_63_g71660_t1	5.07098	0.00445019	scaffold_63	125541	125807	protein_coding	NA
gene_scaffold_2_g9249_t1	5.06735	0.00134282	scaffold_2	13263892	13266797	protein_coding	- && sp|Q93Z81|CAX3_ARATH Vacuolar cation/proton exchanger 3 OS=Arabidopsis thaliana OX=3702 GN=CAX3 PE=1 SV=1 && PF01699:Sodium/calcium exchanger protein
gene_scaffold_25_g57544_t1	5.04854	0.000373323	scaffold_25	1971177	1975381	protein_coding	- && sp|Q0WVN5|CSLG3_ARATH Cellulose synthase-like protein G3 OS=Arabidopsis thaliana OX=3702 GN=CSLG3 PE=2 SV=2 && PF03552:Cellulose synthase
gene_scaffold_2_g10303_t1	5.04498	0.000146224	scaffold_2	18189927	18192198	protein_coding	- && sp|Q9SJM3|KIPK2_ARATH Serine/threonine-protein kinase KIPK2 OS=Arabidopsis thaliana OX=3702 GN=KIPK2 PE=1 SV=1 && PF00069:Protein kinase domain
gene_scaffold_13_g44572_t1	5.04065	1.28341e-07	scaffold_13	6865752	6866437	protein_coding	NA
gene_scaffold_26_g58333_t1	5.0245	3.94436e-05	scaffold_26	2080421	2081985	protein_coding	- && sp|A0A1P8B590|IQD19_ARATH Protein IQ-DOMAIN 19 OS=Arabidopsis thaliana OX=3702 GN=IQD19 PE=1 SV=1 && PF13178:Protein of unknown function (DUF4005)|PF00612:IQ calmodulin-binding motif
gene_scaffold_26_g57844_t1	5.02127	0.000242483	scaffold_26	222071	225928	protein_coding	- && sp|F4HW51|CHR20_ARATH Protein CHROMATIN REMODELING 20 OS=Arabidopsis thaliana OX=3702 GN=ATRX PE=2 SV=2 && -
gene_scaffold_17_g49726_t1	5.02103	4.57574e-11	scaffold_17	2075170	2076162	protein_coding	- && sp|Q8L5A7|SOT15_ARATH Cytosolic sulfotransferase 15 OS=Arabidopsis thaliana OX=3702 GN=SOT15 PE=1 SV=1 && PF00685:Sulfotransferase domain
gene_scaffold_36_g63237_t1	5.01378	2.33528e-12	scaffold_36	258158	260529	protein_coding	NA
gene_scaffold_15_g48025_t1	5.0093	0.00121798	scaffold_15	5618365	5621104	protein_coding	- && sp|P05100|3MG1_ECOLI DNA-3-methyladenine glycosylase 1 OS=Escherichia coli (strain K12) OX=83333 GN=tag PE=1 SV=1 && PF03352:Methyladenine glycosylase
gene_scaffold_33_g61873_t1	5.00489	9.23937e-05	scaffold_33	303375	307997	protein_coding	- && sp|Q652J4|HAK13_ORYSJ Probable potassium transporter 13 OS=Oryza sativa subsp. japonica OX=39947 GN=HAK13 PE=2 SV=1 && PF02705:K+ potassium transporter
gene_scaffold_4_g18541_t1	4.99882	0.00271786	scaffold_4	13637294	13638016	protein_coding	- && sp|Q9M1K5|ZDH13_ARATH Probable protein S-acyltransferase 4 OS=Arabidopsis thaliana OX=3702 GN=PAT04 PE=2 SV=1 && -
gene_scaffold_92_g77110_t1	4.99842	0.000296731	scaffold_92	140777	144708	protein_coding	- && sp|Q9SYJ8|SOK1_ARATH Protein SOSEKI 1 OS=Arabidopsis thaliana OX=3702 GN=SOK1 PE=1 SV=1 && PF06136:Domain of unknown function (DUF966)
gene_scaffold_91_g77038_t1	4.99771	0.000167129	scaffold_91	335167	335520	protein_coding	- && sp|O81831|CARP1_ARATH Calcium-binding protein KRP1 OS=Arabidopsis thaliana OX=3702 GN=KRP1 PE=2 SV=1 && PF13833:EF-hand domain pair
gene_scaffold_7_g26925_t1	4.98022	0.000472458	scaffold_7	409556	409998	protein_coding	NA
gene_scaffold_9_g33385_t1	4.97448	8.84754e-05	scaffold_9	1550928	1551854	protein_coding	- && - && PF04819:Family of unknown function (DUF716)
gene_scaffold_20_g52971_t1	4.97157	0.00263784	scaffold_20	771297	773135	protein_coding	- && sp|Q9C7S5|PSYR1_ARATH Tyrosine-sulfated glycopeptide receptor 1 OS=Arabidopsis thaliana OX=3702 GN=PSY1R PE=1 SV=1 && PF13855:Leucine rich repeat
gene_scaffold_10_g36062_t1	4.96863	0.00191933	scaffold_10	974954	976510	protein_coding	- && sp|F8WKW1|UGT2_GARJA 7-deoxyloganetin glucosyltransferase OS=Gardenia jasminoides OX=114476 GN=UGT85A24 PE=1 SV=1 && PF00201:UDP-glucoronosyl and UDP-glucosyl transferase
gene_scaffold_10_g37874_t1	4.96808	0.000440387	scaffold_10	9269508	9270911	protein_coding	- && sp|A0A4D6Q4S0|MYB2_CROXC Transcription factor MYB1 OS=Crocosmia x crocosmiiflora OX=1053288 GN=MYB2 PE=2 SV=1 && PF00249:Myb-like DNA-binding domain
gene_scaffold_15_g47481_t1	4.9542	0.00377811	scaffold_15	3288708	3289386	protein_coding	NA
gene_scaffold_9_g34715_t1	4.95136	4.57786e-05	scaffold_9	7642317	7644497	protein_coding	- && sp|F4I8S3|CLSY3_ARATH SNF2 domain-containing protein CLASSY 3 OS=Arabidopsis thaliana OX=3702 GN=CLSY3 PE=1 SV=1 && PF13966:zinc-binding in reverse transcriptase
gene_scaffold_2_g8955_t1	4.95113	6.45238e-08	scaffold_2	12046917	12049195	protein_coding	NA
gene_scaffold_1_g716_t1	4.94768	7.00627e-14	scaffold_1	3149549	3154716	protein_coding	- && sp|Q0WV12|ANL2_ARATH Homeobox-leucine zipper protein ANTHOCYANINLESS 2 OS=Arabidopsis thaliana OX=3702 GN=ANL2 PE=2 SV=1 && PF01852:START domain|PF00046:Homeodomain
gene_scaffold_27_g58854_t1	4.94642	1.1572e-07	scaffold_27	1197096	1198307	protein_coding	- && sp|Q8LBL1|KCO1_ARATH Two-pore potassium channel 1 OS=Arabidopsis thaliana OX=3702 GN=TPK1 PE=1 SV=2 && PF07885:Ion channel
gene_scaffold_45_g66664_t1	4.94587	0.000535383	scaffold_45	942710	943813	protein_coding	- && sp|Q67XD9|CINV2_ARATH Alkaline/neutral invertase CINV2 OS=Arabidopsis thaliana OX=3702 GN=CINV2 PE=1 SV=1 && PF12899:Alkaline and neutral invertase
gene_scaffold_1_g2689_t1	4.94401	0.000654748	scaffold_1	12368836	12369193	protein_coding	NA
gene_scaffold_19_g52162_t1	4.94187	0.00145329	scaffold_19	2202302	2205961	protein_coding	- && sp|Q93Z81|CAX3_ARATH Vacuolar cation/proton exchanger 3 OS=Arabidopsis thaliana OX=3702 GN=CAX3 PE=1 SV=1 && PF01699:Sodium/calcium exchanger protein
gene_scaffold_33_g62024_t1	4.91752	0.00206651	scaffold_33	1072242	1073109	protein_coding	- && sp|A3BI11|ZIP8_ORYSJ Zinc transporter 8 OS=Oryza sativa subsp. japonica OX=39947 GN=ZIP8 PE=2 SV=1 && PF02535:ZIP Zinc transporter
gene_scaffold_2_g9929_t1	4.91	3.13941e-16	scaffold_2	16443954	16448031	protein_coding	- && sp|A0AAR7|CCAMK_LOTJA Calcium and calcium/calmodulin-dependent serine/threonine-protein kinase OS=Lotus japonicus OX=34305 GN=CCAMK PE=1 SV=1 && PF00069:Protein kinase domain|PF13499:EF-hand domain pair
gene_scaffold_3_g13587_t1	4.89942	4.41082e-13	scaffold_3	10965131	10965838	protein_coding	- && sp|A9XMT3|CCLOP_LOTJA Protein CYCLOPS OS=Lotus japonicus OX=34305 GN=IPD3 PE=1 SV=1 && -
gene_scaffold_2_g9228_t1	4.89908	0.00387566	scaffold_2	13136489	13138352	protein_coding	- && sp|P50346|RLA0_SOYBN 60S acidic ribosomal protein P0 OS=Glycine max OX=3847 PE=2 SV=1 && PF17777:Insertion domain in 60S ribosomal protein L10P|PF00428:60s Acidic ribosomal protein|PF00466:Ribosomal protein L10
gene_scaffold_1_g483_t1	4.89548	0.000280072	scaffold_1	2148534	2154081	protein_coding	- && sp|Q8L7A0|TAUE3_ARATH Sulfite exporter TauE/SafE family protein 3 OS=Arabidopsis thaliana OX=3702 GN=At2g25737 PE=2 SV=1 && PF01925:Sulfite exporter TauE/SafE
gene_scaffold_2_g8846_t1	4.89358	0.000803693	scaffold_2	11659842	11662665	protein_coding	- && sp|P0DKI3|TRNH1_ARATH Tropinone reductase homolog At1g07440 OS=Arabidopsis thaliana OX=3702 GN=At1g07440 PE=1 SV=1 && PF13561:Enoyl-(Acyl carrier protein) reductase
gene_scaffold_13_g44580_t1	4.88625	0.000149897	scaffold_13	6888037	6890016	protein_coding	NA
gene_scaffold_34_g62751_t1	4.87859	6.89257e-08	scaffold_34	2064945	2072720	protein_coding	- && sp|Q94AS9|CNGC4_ARATH Cyclic nucleotide-gated ion channel 4 OS=Arabidopsis thaliana OX=3702 GN=CNGC4 PE=2 SV=2 && PF00520:Ion transport protein|PF00027:Cyclic nucleotide-binding domain
gene_scaffold_14_g46758_t1	4.87262	0.00222559	scaffold_14	7205135	7206472	protein_coding	- && - && PF13456:Reverse transcriptase-like
gene_scaffold_111_g78895_t1	4.85498	0.000280667	scaffold_111	57769	58014	protein_coding	NA
gene_scaffold_54_g69437_t1	4.84057	8.94871e-05	scaffold_54	1231899	1236382	protein_coding	- && sp|Q84WK5|GID8_ARATH Protein GID8 homolog OS=Arabidopsis thaliana OX=3702 GN=GID8 PE=1 SV=1 && PF08513:LisH|PF10607:CTLH/CRA C-terminal to LisH motif domain
gene_scaffold_7_g28350_t1	4.83786	0.00396714	scaffold_7	6483572	6483952	protein_coding	- && sp|P80883|PETM_SPIOL Cytochrome b6-f complex subunit 7 (Fragment) OS=Spinacia oleracea OX=3562 GN=petM PE=1 SV=1 && PF08041:PetM family of cytochrome b6f complex subunit 7
gene_scaffold_27_g58776_t1	4.83667	3.35363e-17	scaffold_27	838528	841679	protein_coding	- && sp|Q9SUA4|OPT5_ARATH Oligopeptide transporter 5 OS=Arabidopsis thaliana OX=3702 GN=OPT5 PE=2 SV=1 && PF03169:OPT oligopeptide transporter protein
gene_scaffold_1_g6050_t1	4.81351	0.00524094	scaffold_1	28458291	28460150	protein_coding	- && sp|F4I2N7|RLK7_ARATH Receptor-like protein kinase 7 OS=Arabidopsis thaliana OX=3702 GN=RLK7 PE=1 SV=1 && PF08263:Leucine rich repeat N-terminal domain|PF13855:Leucine rich repeat
gene_scaffold_3_g15450_t1	4.78935	2.65927e-06	scaffold_3	19358478	19360707	protein_coding	- && sp|Q9LMX7|C78A5_ARATH Cytochrome P450 78A5 OS=Arabidopsis thaliana OX=3702 GN=CYP78A5 PE=2 SV=1 && PF00067:Cytochrome P450
gene_scaffold_6_g24007_t1	4.78554	0.00501314	scaffold_6	1138844	1139174	protein_coding	NA
gene_scaffold_3_g11599_t1	4.77795	0.0022738	scaffold_3	1014366	1015577	protein_coding	- && sp|Q9MAN1|NGA3_ARATH B3 domain-containing transcription factor NGA3 OS=Arabidopsis thaliana OX=3702 GN=NGA3 PE=1 SV=1 && PF02362:B3 DNA binding domain
gene_scaffold_3_g14317_t1	4.77501	8.34672e-10	scaffold_3	14153769	14154958	protein_coding	NA
gene_scaffold_4_g19406_t1	4.77286	0.00131555	scaffold_4	17370568	17371607	protein_coding	NA
gene_scaffold_16_g49177_t1	4.76331	1.03563e-14	scaffold_16	5130003	5134118	protein_coding	- && sp|O82777|SBT3_SOLLC Subtilisin-like protease SBT3 OS=Solanum lycopersicum OX=4081 GN=sbt3 PE=1 SV=1 && PF00082:Subtilase family|PF17766:Fibronectin type-III domain|PF05922:Peptidase inhibitor I9
gene_scaffold_9_g33621_t1	4.74844	0.000221893	scaffold_9	2540630	2545655	protein_coding	- && sp|Q25AG3|LERK3_ORYSI G-type lectin S-receptor-like serine/threonine-protein kinase LECRK3 OS=Oryza sativa subsp. indica OX=39946 GN=LECRK3 PE=3 SV=2 && PF01453:D-mannose binding lectin
gene_scaffold_4_g16599_t1	4.69815	3.70664e-07	scaffold_4	3481457	3482119	protein_coding	- && sp|Q9ZV06|NATAL_ARATH Probable acetyltransferase NATA1-like OS=Arabidopsis thaliana OX=3702 GN=At2g39020 PE=2 SV=1 && PF00583:Acetyltransferase (GNAT) family
gene_scaffold_16_g48218_t1	4.67588	0.00111452	scaffold_16	612190	615080	protein_coding	- && sp|Q9LJK2|ABAH4_ARATH Abscisic acid 8'-hydroxylase 4 OS=Arabidopsis thaliana OX=3702 GN=CYP707A4 PE=2 SV=2 && PF00067:Cytochrome P450
gene_scaffold_11_g38989_t1	4.67093	0.000303573	scaffold_11	1507355	1509389	protein_coding	- && - && PF00903:Glyoxalase/Bleomycin resistance protein/Dioxygenase superfamily
gene_scaffold_19_g51678_t1	4.66436	0.000316232	scaffold_19	401962	403156	protein_coding	- && sp|Q9LZX1|LOR15_ARATH Protein LURP-one-related 15 OS=Arabidopsis thaliana OX=3702 GN=At5g01750 PE=1 SV=1 && PF04525:LURP-one-related
gene_scaffold_16_g48765_t1	4.65931	6.56275e-07	scaffold_16	3145923	3149015	protein_coding	- && sp|Q8RX77|PTR21_ARATH Protein NRT1/ PTR FAMILY 2.13 OS=Arabidopsis thaliana OX=3702 GN=NPF2.13 PE=1 SV=1 && PF00854:POT family
gene_scaffold_20_g53548_t1	4.65882	0.00123326	scaffold_20	3101253	3103049	protein_coding	NA
gene_scaffold_19_g52506_t1	4.64684	0.000201463	scaffold_19	3642285	3643181	protein_coding	- && sp|O80942|ZFP10_ARATH Zinc finger protein 10 OS=Arabidopsis thaliana OX=3702 GN=ZFP10 PE=2 SV=1 && -
gene_scaffold_5_g20085_t1	4.64441	0.000886564	scaffold_5	465135	466196	protein_coding	NA
gene_scaffold_5_g21857_t1	4.6339	8.03338e-16	scaffold_5	8462168	8469634	protein_coding	- && sp|Q9SU40|SKU5_ARATH Monocopper oxidase-like protein SKU5 OS=Arabidopsis thaliana OX=3702 GN=SKU5 PE=1 SV=1 && PF00394:Multicopper oxidase|PF00071:Ras family|PF07732:Multicopper oxidase|PF07731:Multicopper oxidase
gene_scaffold_8_g32409_t1	4.6334	3.09387e-06	scaffold_8	10230925	10232377	protein_coding	- && - && PF02298:Plastocyanin-like domain
gene_scaffold_10_g38057_t1	4.62987	8.83091e-08	scaffold_10	9927259	9927891	protein_coding	- && sp|Q9ZRA4|AB19A_PRUPE Auxin-binding protein ABP19a OS=Prunus persica OX=3760 GN=ABP19A PE=3 SV=1 && PF00190:Cupin
gene_scaffold_6_g24964_t1	4.61234	0.00448307	scaffold_6	5305875	5307901	protein_coding	NA
gene_scaffold_2_g8817_t1	4.61083	0.00164706	scaffold_2	11550522	11551748	protein_coding	- && - && PF13456:Reverse transcriptase-like
gene_scaffold_60_g71030_t1	4.60403	0.00223243	scaffold_60	1175643	1176739	protein_coding	- && sp|Q0WQJ7|KN5B_ARATH Kinesin-like protein KIN-5B OS=Arabidopsis thaliana OX=3702 GN=KIN5B PE=2 SV=1 && -
gene_scaffold_2_g9103_t1	4.60272	0.000626861	scaffold_2	12555349	12559084	protein_coding	- && sp|Q9SA25|WAKLG_ARATH Wall-associated receptor kinase-like 8 OS=Arabidopsis thaliana OX=3702 GN=WAKL8 PE=2 SV=1 && PF00069:Protein kinase domain|PF13947:Wall-associated receptor kinase galacturonan-binding
gene_scaffold_71_g73579_t1	4.59273	9.68974e-05	scaffold_71	387948	391553	protein_coding	- && sp|Q42456|ASPR1_ORYSJ Aspartic proteinase oryzasin-1 OS=Oryza sativa subsp. japonica OX=39947 GN=Os05g0567100 PE=2 SV=2 && PF03489:Saposin-like type B, region 2|PF00026:Eukaryotic aspartyl protease
gene_scaffold_11_g39454_t1	4.58992	4.83315e-35	scaffold_11	3691291	3698527	protein_coding	- && sp|Q8GU87|AB31G_ORYSJ ABC transporter G family member 31 OS=Oryza sativa subsp. japonica OX=39947 GN=ABCG31 PE=2 SV=3 && PF01061:ABC-2 type transporter|PF00005:ABC transporter
gene_scaffold_66_g72522_t1	4.58187	0.000646024	scaffold_66	1014138	1016314	protein_coding	- && sp|Q7VG78|GUAA_HELHP Probable GMP synthase [glutamine-hydrolyzing] OS=Helicobacter hepaticus (strain ATCC 51449 / 3B1) OX=235279 GN=guaA PE=3 SV=1 && PF03352:Methyladenine glycosylase
gene_scaffold_9_g34771_t1	4.56476	2.61253e-08	scaffold_9	8016109	8016909	protein_coding	- && sp|Q9LV60|CRR55_ARATH Cysteine-rich repeat secretory protein 55 OS=Arabidopsis thaliana OX=3702 GN=CRRSP55 PE=2 SV=1 && PF01657:Salt stress response/antifungal
gene_scaffold_36_g63562_t1	4.56026	1.1426e-05	scaffold_36	1882170	1882406	protein_coding	NA
gene_scaffold_11_g40138_t1	4.54667	8.8908e-05	scaffold_11	6640869	6647489	protein_coding	- && sp|Q5XQC7|BON3_ARATH Protein BONZAI 3 OS=Arabidopsis thaliana OX=3702 GN=BON3 PE=1 SV=1 && PF00168:C2 domain|PF07002:Copine
gene_scaffold_12_g42051_t1	4.54294	0.000154252	scaffold_12	3713554	3722177	protein_coding	- && sp|Q9SQT8|DHQSD_ARATH Bifunctional 3-dehydroquinate dehydratase/shikimate dehydrogenase, chloroplastic OS=Arabidopsis thaliana OX=3702 GN=EMB3004 PE=1 SV=1 && PF08501:Shikimate dehydrogenase substrate binding domain|PF01487:Type I 3-dehydroquinase
gene_scaffold_58_g70366_t1	4.53234	0.00243002	scaffold_58	553169	556936	protein_coding	- && sp|Q9LRR4|R13L1_ARATH Putative disease resistance RPP13-like protein 1 OS=Arabidopsis thaliana OX=3702 GN=RPPL1 PE=3 SV=1 && PF18052:Rx N-terminal domain|PF00931:NB-ARC domain
gene_scaffold_5_g21740_t1	4.52412	6.79662e-08	scaffold_5	7831422	7835377	protein_coding	- && sp|Q5BQN5|WAP_SOLLC WPP domain-associated protein (Fragment) OS=Solanum lycopersicum OX=4081 GN=WAP PE=1 SV=1 && -
gene_scaffold_2_g8957_t1	4.50643	2.19094e-08	scaffold_2	12079179	12079628	protein_coding	- && sp|Q8GWP3|COPT6_ARATH Copper transporter 6 OS=Arabidopsis thaliana OX=3702 GN=COPT6 PE=2 SV=1 && PF04145:Ctr copper transporter family
gene_scaffold_1_g756_t1	4.50457	0.000877831	scaffold_1	3336260	3337679	protein_coding	- && sp|Q1ECF5|PLI2B_ARATH LIM domain-containing protein PLIM2b OS=Arabidopsis thaliana OX=3702 GN=PLIM2B PE=1 SV=1 && PF00412:LIM domain
gene_scaffold_7_g29494_t1	4.49362	6.82786e-05	scaffold_7	11281456	11284463	protein_coding	- && sp|P06525|ADH1_ARATH Alcohol dehydrogenase class-P OS=Arabidopsis thaliana OX=3702 GN=ADH1 PE=1 SV=2 && PF08240:Alcohol dehydrogenase GroES-like domain|PF00107:Zinc-binding dehydrogenase
gene_scaffold_3_g13588_t1	4.48001	5.25648e-10	scaffold_3	10972368	10975347	protein_coding	- && sp|A7TUE1|CCLOP_MEDTR Protein CYCLOPS OS=Medicago truncatula OX=3880 GN=IPD3 PE=1 SV=1 && -
gene_scaffold_37_g63875_t1	4.46757	6.15704e-30	scaffold_37	1158499	1162747	protein_coding	- && sp|Q8LFU0|NFYAA_ARATH Nuclear transcription factor Y subunit A-10 OS=Arabidopsis thaliana OX=3702 GN=NFYA10 PE=2 SV=2 && PF02045:CCAAT-binding transcription factor (CBF-B/NF-YA) subunit B
gene_scaffold_5_g20737_t1	4.45624	4.39234e-07	scaffold_5	3368687	3370365	protein_coding	- && - && PF06697:Protein of unknown function (DUF1191)
gene_scaffold_26_g57849_t1	4.4491	7.33168e-05	scaffold_26	243831	246925	protein_coding	- && sp|F4HW51|CHR20_ARATH Protein CHROMATIN REMODELING 20 OS=Arabidopsis thaliana OX=3702 GN=ATRX PE=2 SV=2 && PF13966:zinc-binding in reverse transcriptase|PF00271:Helicase conserved C-terminal domain
gene_scaffold_3_g15486_t1	4.44541	0.000234103	scaffold_3	19537625	19542087	protein_coding	- && sp|A0A2K9RFY0|TPS4_VITAC Ent-kaurene synthase TSP4, chloroplastic OS=Vitex agnus-castus OX=54477 GN=TPS4 PE=1 SV=1 && PF03936:Terpene synthase family, metal binding domain|PF01397:Terpene synthase, N-terminal domain
gene_scaffold_12_g42277_t1	4.43603	5.66685e-05	scaffold_12	4593844	4595091	protein_coding	- && sp|Q9LZI9|GSTFD_ARATH Glutathione S-transferase F13 OS=Arabidopsis thaliana OX=3702 GN=GSTF13 PE=3 SV=1 && PF00043:Glutathione S-transferase, C-terminal domain
gene_scaffold_1_g1768_t1	4.4257	1.78502e-05	scaffold_1	8092810	8093860	protein_coding	- && sp|Q9SX65|DNAT1_ARATH 1,4-dihydroxy-2-naphthoyl-CoA thioesterase 1 OS=Arabidopsis thaliana OX=3702 GN=DHNAT1 PE=1 SV=1 && PF03061:Thioesterase superfamily
gene_scaffold_11_g39232_t1	4.41989	0.000173416	scaffold_11	2571748	2573691	protein_coding	- && sp|Q9LXA5|LRK91_ARATH L-type lectin-domain containing receptor kinase IX.1 OS=Arabidopsis thaliana OX=3702 GN=LECRK91 PE=1 SV=1 && PF00139:Legume lectin domain|PF00069:Protein kinase domain
gene_scaffold_24_g57099_t1	4.39145	0.00108519	scaffold_24	3098733	3101827	protein_coding	NA
gene_scaffold_66_g72467_t1	4.38762	9.9271e-07	scaffold_66	756248	758020	protein_coding	- && sp|O64759|CAAT5_ARATH Cationic amino acid transporter 5 OS=Arabidopsis thaliana OX=3702 GN=CAT5 PE=1 SV=1 && PF13906:C-terminus of AA_permease|PF13520:Amino acid permease
gene_scaffold_74_g74123_t1	4.37727	0.000136874	scaffold_74	260390	261919	protein_coding	- && sp|P52408|E13B_PRUPE Glucan endo-1,3-beta-glucosidase, basic isoform OS=Prunus persica OX=3760 GN=GNS1 PE=3 SV=1 && PF00332:Glycosyl hydrolases family 17
gene_scaffold_1_g136_t1	4.36751	5.13458e-09	scaffold_1	595201	596280	protein_coding	NA
gene_scaffold_17_g50191_t1	4.35618	2.08823e-08	scaffold_17	4273425	4274303	protein_coding	- && sp|P46897|ATHB7_ARATH Homeobox-leucine zipper protein ATHB-7 OS=Arabidopsis thaliana OX=3702 GN=ATHB-7 PE=1 SV=2 && PF00046:Homeodomain|PF02183:Homeobox associated leucine zipper
gene_scaffold_3_g14824_t1	4.34744	3.98369e-07	scaffold_3	16393354	16396411	protein_coding	NA
gene_scaffold_49_g67680_t1	4.3443	2.28421e-09	scaffold_49	177113	177901	protein_coding	- && sp|O22227|MIZ1_ARATH Protein MIZU-KUSSEI 1 OS=Arabidopsis thaliana OX=3702 GN=MIZ1 PE=1 SV=1 && PF04759:Protein of unknown function, DUF617
gene_scaffold_10_g36898_t1	4.34317	2.46605e-07	scaffold_10	4966831	4967043	protein_coding	NA
gene_scaffold_4_g17514_t1	4.34123	0.00242756	scaffold_4	7252669	7256386	protein_coding	- && sp|P92555|M1250_ARATH Uncharacterized mitochondrial protein AtMg01250 OS=Arabidopsis thaliana OX=3702 GN=AtMg01250 PE=4 SV=1 && PF00078:Reverse transcriptase (RNA-dependent DNA polymerase)|PF13966:zinc-binding in reverse transcriptase
gene_scaffold_5_g22294_t1	4.31091	0.00150468	scaffold_5	10549715	10552123	protein_coding	- && sp|Q8RWZ5|SD25_ARATH G-type lectin S-receptor-like serine/threonine-protein kinase SD2-5 OS=Arabidopsis thaliana OX=3702 GN=SD25 PE=1 SV=1 && PF01453:D-mannose binding lectin|PF00069:Protein kinase domain
gene_scaffold_9_g33832_t1	4.30807	5.87079e-06	scaffold_9	3603028	3603996	protein_coding	NA
gene_scaffold_56_g69972_t1	4.29852	0.000122404	scaffold_56	1151260	1155663	protein_coding	- && sp|Q0WRX3|SCP40_ARATH Serine carboxypeptidase-like 40 OS=Arabidopsis thaliana OX=3702 GN=SCPL40 PE=2 SV=2 && PF00450:Serine carboxypeptidase
gene_scaffold_17_g50029_t1	4.28496	0.00400271	scaffold_17	3575938	3580247	protein_coding	- && sp|Q9FGG3|WTR45_ARATH WAT1-related protein At5g64700 OS=Arabidopsis thaliana OX=3702 GN=At5g64700 PE=2 SV=1 && PF00892:EamA-like transporter family
gene_scaffold_15_g47611_t1	4.28476	6.29807e-05	scaffold_15	3856485	3856816	protein_coding	NA
gene_scaffold_9_g34627_t1	4.27141	0.00371557	scaffold_9	7222769	7227237	protein_coding	- && sp|P10978|POLX_TOBAC Retrovirus-related Pol polyprotein from transposon TNT 1-94 OS=Nicotiana tabacum OX=4097 PE=2 SV=1 && PF07727:Reverse transcriptase (RNA-dependent DNA polymerase)|PF14244:gag-polypeptide of LTR copia-type
gene_scaffold_6_g25366_t1	4.25939	0.00404403	scaffold_6	7007402	7008248	protein_coding	- && - && PF14223:gag-polypeptide of LTR copia-type
gene_scaffold_56_g69988_t1	4.25173	4.33085e-05	scaffold_56	1224672	1225808	protein_coding	- && sp|Q9SV07|ASAT1_ARATH Acyl-CoA--sterol O-acyltransferase 1 OS=Arabidopsis thaliana OX=3702 GN=ASAT1 PE=1 SV=1 && PF13813:Membrane bound O-acyl transferase family
gene_scaffold_11_g39233_t1	4.23507	6.16649e-06	scaffold_11	2576938	2578875	protein_coding	- && sp|Q9LXA5|LRK91_ARATH L-type lectin-domain containing receptor kinase IX.1 OS=Arabidopsis thaliana OX=3702 GN=LECRK91 PE=1 SV=1 && PF00069:Protein kinase domain|PF00139:Legume lectin domain
gene_scaffold_2_g9738_t1	4.23134	0.00441781	scaffold_2	15607327	15610966	protein_coding	- && - && PF12796:Ankyrin repeats (3 copies)
gene_scaffold_10_g37977_t1	4.21671	0.0017198	scaffold_10	9643586	9647794	protein_coding	- && sp|P10978|POLX_TOBAC Retrovirus-related Pol polyprotein from transposon TNT 1-94 OS=Nicotiana tabacum OX=4097 PE=2 SV=1 && PF13976:GAG-pre-integrase domain|PF14244:gag-polypeptide of LTR copia-type|PF07727:Reverse transcriptase (RNA-dependent DNA pol
gene_scaffold_7_g29762_t1	4.20286	0.000122686	scaffold_7	12569655	12571837	protein_coding	- && sp|Q9C9G4|ENDO2_ARATH Endonuclease 2 OS=Arabidopsis thaliana OX=3702 GN=ENDO2 PE=1 SV=1 && PF02265:S1/P1 Nuclease
gene_scaffold_4_g15971_t1	4.18918	0.00291698	scaffold_4	990818	992370	protein_coding	NA
gene_scaffold_1_g183_t1	4.18863	0.00158212	scaffold_1	780944	781246	protein_coding	NA
gene_scaffold_3_g13819_t1	4.16481	4.93859e-08	scaffold_3	11958892	11961577	protein_coding	- && sp|P27774|KPPR_MESCR Phosphoribulokinase, chloroplastic OS=Mesembryanthemum crystallinum OX=3544 PE=2 SV=1 && PF00485:Phosphoribulokinase / Uridine kinase family
gene_scaffold_6_g24162_t1	4.14143	3.89765e-05	scaffold_6	1899806	1902959	protein_coding	- && sp|Q680B7|XYN4_ARATH Endo-1,4-beta-xylanase 4 OS=Arabidopsis thaliana OX=3702 GN=XYN4 PE=2 SV=1 && PF00331:Glycosyl hydrolase family 10
gene_scaffold_5_g22646_t1	4.12416	0.000159471	scaffold_5	12241600	12242154	protein_coding	- && sp|O80992|PYL2_ARATH Abscisic acid receptor PYL2 OS=Arabidopsis thaliana OX=3702 GN=PYL2 PE=1 SV=1 && PF10604:Polyketide cyclase / dehydrase and lipid transport
gene_scaffold_6_g25882_t1	4.10973	0.000114761	scaffold_6	9147657	9149965	protein_coding	- && sp|F4I8S3|CLSY3_ARATH SNF2 domain-containing protein CLASSY 3 OS=Arabidopsis thaliana OX=3702 GN=CLSY3 PE=1 SV=1 && -
gene_scaffold_12_g42655_t1	4.10652	8.85381e-08	scaffold_12	6136126	6138090	protein_coding	NA
gene_scaffold_6_g24700_t1	4.07565	0.000373961	scaffold_6	4107821	4108069	protein_coding	NA
gene_scaffold_5_g22797_t1	4.07147	3.0326e-05	scaffold_5	13010763	13014320	protein_coding	- && sp|Q6AWT8|GG3_ARATH Guanine nucleotide-binding protein subunit gamma 3 OS=Arabidopsis thaliana OX=3702 GN=GG3 PE=2 SV=1 && -
gene_scaffold_6_g26645_t1	4.06964	0.00350804	scaffold_6	12045724	12048286	protein_coding	- && sp|Q9FMX6|DJC76_ARATH Chaperone protein dnaJ C76, chloroplastic OS=Arabidopsis thaliana OX=3702 GN=DJC76 PE=2 SV=1 && PF00226:DnaJ domain|PF13370:4Fe-4S single cluster domain of Ferredoxin I
gene_scaffold_6_g24054_t1	4.06548	0.00432711	scaffold_6	1361026	1361529	protein_coding	NA
gene_scaffold_23_g55800_t1	4.05887	1.51169e-06	scaffold_23	748314	750056	protein_coding	- && sp|Q84W41|GLR36_ARATH Glutamate receptor 3.6 OS=Arabidopsis thaliana OX=3702 GN=GLR3.6 PE=2 SV=1 && -
gene_scaffold_16_g49004_t1	4.05532	1.23192e-11	scaffold_16	4362662	4366955	protein_coding	- && sp|F4IB81|LYK3_ARATH LysM domain receptor-like kinase 3 OS=Arabidopsis thaliana OX=3702 GN=LYK3 PE=2 SV=1 && PF00069:Protein kinase domain
gene_scaffold_8_g31382_t1	4.04602	6.14343e-10	scaffold_8	5477468	5479251	protein_coding	- && sp|Q9LSC2|Y3589_ARATH PTI1-like tyrosine-protein kinase At3g15890 OS=Arabidopsis thaliana OX=3702 GN=At3g15890 PE=2 SV=1 && PF07714:Protein tyrosine kinase
gene_scaffold_4_g19342_t1	4.03404	0.000122299	scaffold_4	17037719	17041926	protein_coding	- && sp|Q8VYJ1|MENE_ARATH 2-succinylbenzoate--CoA ligase, chloroplastic/peroxisomal OS=Arabidopsis thaliana OX=3702 GN=AAE14 PE=1 SV=1 && PF00501:AMP-binding enzyme
gene_scaffold_74_g74128_t1	4.02865	0.000727209	scaffold_74	302681	308349	protein_coding	- && sp|P52408|E13B_PRUPE Glucan endo-1,3-beta-glucosidase, basic isoform OS=Prunus persica OX=3760 GN=GNS1 PE=3 SV=1 && PF00332:Glycosyl hydrolases family 17
gene_scaffold_19_g52554_t1	4.02426	7.53749e-05	scaffold_19	3827514	3827870	protein_coding	NA
gene_scaffold_1_g1927_t1	4.01562	0.00123809	scaffold_1	8923514	8926202	protein_coding	- && sp|Q1PEB4|Y4498_ARATH Uncharacterized protein At4g04980 OS=Arabidopsis thaliana OX=3702 GN=At4g04980 PE=2 SV=1 && -
gene_scaffold_3_g13992_t1	4.01286	2.25561e-05	scaffold_3	12758240	12759502	protein_coding	- && sp|Q9Y5Z4|HEBP2_HUMAN Heme-binding protein 2 OS=Homo sapiens OX=9606 GN=HEBP2 PE=1 SV=1 && PF04832:SOUL heme-binding protein
gene_scaffold_8_g31395_t1	4.00764	1.81705e-10	scaffold_8	5548847	5551613	protein_coding	- && sp|Q50EK3|C04C1_PINTA Cytochrome P450 704C1 OS=Pinus taeda OX=3352 GN=CYP704C1 PE=2 SV=1 && PF00067:Cytochrome P450
gene_scaffold_7_g29728_t1	3.99952	0.000245553	scaffold_7	12396260	12398449	protein_coding	- && sp|Q9CA28|TKPR2_ARATH Tetraketide alpha-pyrone reductase 2 OS=Arabidopsis thaliana OX=3702 GN=TKPR2 PE=1 SV=1 && PF01370:NAD dependent epimerase/dehydratase family
gene_scaffold_9_g35061_t1	3.996	0.00138356	scaffold_9	9215835	9220181	protein_coding	- && sp|V9M2S5|RPV1_VITRO Disease resistance protein RPV1 OS=Vitis rotundifolia OX=103349 GN=RPV1 PE=1 SV=1 && PF00931:NB-ARC domain|PF01582:TIR domain
gene_scaffold_90_g76861_t1	3.99549	9.739e-09	scaffold_90	243969	250017	protein_coding	- && sp|Q9SYD6|DTX42_ARATH Protein DETOXIFICATION 42 OS=Arabidopsis thaliana OX=3702 GN=DTX42 PE=2 SV=2 && PF01554:MatE
gene_scaffold_57_g70218_t1	3.98391	0.0019032	scaffold_57	1107431	1109660	protein_coding	- && sp|Q9LMX7|C78A5_ARATH Cytochrome P450 78A5 OS=Arabidopsis thaliana OX=3702 GN=CYP78A5 PE=2 SV=1 && PF00067:Cytochrome P450
gene_scaffold_60_g70908_t1	3.98166	1.32518e-11	scaffold_60	629231	631344	protein_coding	- && sp|Q9LHJ9|P2C38_ARATH Probable protein phosphatase 2C 38 OS=Arabidopsis thaliana OX=3702 GN=PP2C38 PE=1 SV=1 && PF00481:Protein phosphatase 2C
gene_scaffold_53_g69033_t1	3.97873	0.00445763	scaffold_53	579096	582970	protein_coding	- && sp|C0LGP4|Y3475_ARATH Probable LRR receptor-like serine/threonine-protein kinase At3g47570 OS=Arabidopsis thaliana OX=3702 GN=At3g47570 PE=2 SV=1 && PF00069:Protein kinase domain|PF08263:Leucine rich repeat N-terminal domain
gene_scaffold_2_g11302_t1	3.95422	2.60164e-06	scaffold_2	23095489	23100059	protein_coding	- && sp|Q0WRX3|SCP40_ARATH Serine carboxypeptidase-like 40 OS=Arabidopsis thaliana OX=3702 GN=SCPL40 PE=2 SV=2 && PF00450:Serine carboxypeptidase
gene_scaffold_9_g34314_t1	3.94833	0.000955531	scaffold_9	5912095	5916615	protein_coding	- && - && PF13960:Domain of unknown function (DUF4218)|PF02992:Transposase family tnp2|PF13963:Transposase-associated domain
gene_scaffold_7_g29699_t1	3.94673	2.9139e-05	scaffold_7	12261078	12263524	protein_coding	- && sp|Q9LS46|ALMT9_ARATH Aluminum-activated malate transporter 9 OS=Arabidopsis thaliana OX=3702 GN=ALMT9 PE=2 SV=1 && PF11744:Aluminium activated malate transporter
gene_scaffold_11_g39319_t1	3.93381	0.0001263	scaffold_11	3061988	3063982	protein_coding	- && sp|Q8LF99|XTH6_ARATH Probable xyloglucan endotransglucosylase/hydrolase protein 6 OS=Arabidopsis thaliana OX=3702 GN=XTH6 PE=2 SV=2 && PF06955:Xyloglucan endo-transglycosylase (XET) C-terminus|PF00722:Glycosyl hydrolases family 16
gene_scaffold_1_g4811_t1	3.91669	0.00521849	scaffold_1	22778274	22779062	protein_coding	- && sp|O22227|MIZ1_ARATH Protein MIZU-KUSSEI 1 OS=Arabidopsis thaliana OX=3702 GN=MIZ1 PE=1 SV=1 && PF04759:Protein of unknown function, DUF617
gene_scaffold_9_g33404_t1	3.91087	0.00362371	scaffold_9	1620223	1620810	protein_coding	- && sp|Q9C523|DIR19_ARATH Dirigent protein 19 OS=Arabidopsis thaliana OX=3702 GN=DIR19 PE=2 SV=1 && PF03018:Dirigent-like protein
gene_scaffold_6_g24776_t1	3.90925	6.53644e-08	scaffold_6	4448622	4449677	protein_coding	- && sp|Q9FMY3|STPKL_ARATH Serine/threonine-protein kinase-like protein At5g23170 OS=Arabidopsis thaliana OX=3702 GN=At5g23170 PE=2 SV=1 && PF00069:Protein kinase domain
gene_scaffold_74_g74166_t1	3.89941	0.00164978	scaffold_74	502042	504328	protein_coding	- && sp|Q2HW56|NOOT1_MEDTR BTB/POZ domain and ankyrin repeat-containing protein NOOT1 OS=Medicago truncatula OX=3880 GN=NOOT1 PE=2 SV=1 && PF12796:Ankyrin repeats (3 copies)|PF00651:BTB/POZ domain|PF11900:Domain of unknown function (DUF3420)
gene_scaffold_34_g62753_t1	3.89933	0.000153917	scaffold_34	2074515	2075130	protein_coding	- && sp|O02414|DYL1_HELCR Dynein light chain LC6, flagellar outer arm OS=Heliocidaris crassispina OX=1043166 PE=3 SV=1 && PF01221:Dynein light chain type 1
gene_scaffold_8_g31764_t1	3.89232	0.00451838	scaffold_8	7330572	7330769	protein_coding	NA
gene_scaffold_12_g41575_t1	3.88656	9.57566e-06	scaffold_12	1566837	1570287	protein_coding	- && sp|O22759|IDD12_ARATH Protein indeterminate-domain 12 OS=Arabidopsis thaliana OX=3702 GN=IDD12 PE=2 SV=2 && -
gene_scaffold_66_g72517_t1	3.8791	0.00102921	scaffold_66	991399	995516	protein_coding	- && sp|C0LGQ5|GSO1_ARATH LRR receptor-like serine/threonine-protein kinase GSO1 OS=Arabidopsis thaliana OX=3702 GN=GSO1 PE=1 SV=1 && PF13855:Leucine rich repeat|PF00069:Protein kinase domain|PF08263:Leucine rich repeat N-terminal domain
gene_scaffold_6_g24053_t1	3.87624	0.00235096	scaffold_6	1359153	1360761	protein_coding	NA
gene_scaffold_2_g9556_t1	3.86733	0.00124969	scaffold_2	14602988	14604641	protein_coding	NA
gene_scaffold_25_g57537_t1	3.85766	5.18374e-05	scaffold_25	1939203	1941090	protein_coding	- && sp|Q0WVN5|CSLG3_ARATH Cellulose synthase-like protein G3 OS=Arabidopsis thaliana OX=3702 GN=CSLG3 PE=2 SV=2 && PF03552:Cellulose synthase
gene_scaffold_95_g77375_t1	3.85443	6.61259e-09	scaffold_95	7183	8042	protein_coding	- && sp|Q0DXZ1|CSLE2_ORYSJ Cellulose synthase-like protein E2 OS=Oryza sativa subsp. japonica OX=39947 GN=CSLE2 PE=2 SV=1 && PF03552:Cellulose synthase
gene_scaffold_12_g41577_t1	3.85063	6.97787e-05	scaffold_12	1581135	1582946	protein_coding	- && - && PF13966:zinc-binding in reverse transcriptase|PF13456:Reverse transcriptase-like
gene_scaffold_9_g33661_t1	3.8413	9.0987e-06	scaffold_9	2744840	2748982	protein_coding	- && sp|B8AVF0|BGL12_ORYSI Beta-glucosidase 12 OS=Oryza sativa subsp. indica OX=39946 GN=BGLU12 PE=3 SV=1 && PF00232:Glycosyl hydrolase family 1
gene_scaffold_5_g20872_t1	3.82968	0.000603596	scaffold_5	3951993	3957579	protein_coding	- && sp|Q8RX88|FACE1_ARATH CAAX prenyl protease 1 homolog OS=Arabidopsis thaliana OX=3702 GN=FACE1 PE=1 SV=1 && -
gene_scaffold_10_g36277_t1	3.82105	0.0033962	scaffold_10	2072309	2075521	protein_coding	- && sp|P20825|POL2_DROME Retrovirus-related Pol polyprotein from transposon 297 OS=Drosophila melanogaster OX=7227 GN=pol PE=4 SV=1 && PF00078:Reverse transcriptase (RNA-dependent DNA polymerase)|PF03732:Retrotransposon gag protein|PF08284:Retroviral asp
gene_scaffold_25_g57550_t1	3.80967	2.20001e-21	scaffold_25	1998804	2002159	protein_coding	- && sp|Q0WVN5|CSLG3_ARATH Cellulose synthase-like protein G3 OS=Arabidopsis thaliana OX=3702 GN=CSLG3 PE=2 SV=2 && PF03552:Cellulose synthase
gene_scaffold_13_g44867_t1	3.80763	0.00117443	scaffold_13	8063209	8064571	protein_coding	- && sp|Q9LSZ3|VUP1_ARATH Vascular-related unknown protein 1 OS=Arabidopsis thaliana OX=3702 GN=VUP1 PE=2 SV=1 && -
gene_scaffold_18_g51376_t1	3.80516	0.000839252	scaffold_18	3736596	3738074	protein_coding	- && sp|Q9SH58|MAKR2_ARATH Probable membrane-associated kinase regulator 2 OS=Arabidopsis thaliana OX=3702 GN=MAKR2 PE=2 SV=1 && -
gene_scaffold_13_g44563_t1	3.80264	0.00064659	scaffold_13	6836893	6837123	protein_coding	NA
gene_scaffold_5_g20585_t1	3.79359	1.59327e-05	scaffold_5	2714244	2716580	protein_coding	- && - && PF07279:Protein of unknown function (DUF1442)
gene_scaffold_16_g48583_t1	3.79346	9.90875e-06	scaffold_16	2256391	2265143	protein_coding	- && sp|Q6R8G0|PHO1A_ARATH Phosphate transporter PHO1 homolog 10 OS=Arabidopsis thaliana OX=3702 GN=PHO1-H10 PE=2 SV=1 && PF03105:SPX domain|PF03124:EXS family
gene_scaffold_15_g46940_t1	3.78181	2.63705e-05	scaffold_15	859866	861849	protein_coding	- && sp|O49725|PUP10_ARATH Probable purine permease 10 OS=Arabidopsis thaliana OX=3702 GN=PUP10 PE=2 SV=2 && PF16913:Purine nucleobase transmembrane transport
gene_scaffold_6_g24050_t1	3.77753	2.06411e-07	scaffold_6	1342950	1346111	protein_coding	- && sp|Q9SX98|LHTL8_ARATH Lysine histidine transporter-like 8 OS=Arabidopsis thaliana OX=3702 GN=AATL1 PE=1 SV=1 && PF01490:Transmembrane amino acid transporter protein
gene_scaffold_3_g11751_t1	3.77243	0.00016531	scaffold_3	1740558	1746978	protein_coding	- && sp|Q94HW2|POLR1_ARATH Retrovirus-related Pol polyprotein from transposon RE1 OS=Arabidopsis thaliana OX=3702 GN=RE1 PE=2 SV=1 && PF13966:zinc-binding in reverse transcriptase|PF07727:Reverse transcriptase (RNA-dependent DNA polymerase)
gene_scaffold_19_g52318_t1	3.76454	1.53079e-06	scaffold_19	2909523	2911271	protein_coding	- && sp|Q8GWP3|COPT6_ARATH Copper transporter 6 OS=Arabidopsis thaliana OX=3702 GN=COPT6 PE=2 SV=1 && PF04145:Ctr copper transporter family
gene_scaffold_5_g23562_t1	3.76079	0.000311923	scaffold_5	16552742	16554232	protein_coding	- && sp|Q9C768|U76B1_ARATH UDP-glycosyltransferase 76B1 OS=Arabidopsis thaliana OX=3702 GN=UGT76B1 PE=2 SV=1 && PF00201:UDP-glucoronosyl and UDP-glucosyl transferase
gene_scaffold_4_g16884_t1	3.7504	0.000210363	scaffold_4	4636791	4638457	protein_coding	- && - && PF07690:Major Facilitator Superfamily|PF06813:Nodulin-like
gene_scaffold_9_g33699_t1	3.73942	2.54693e-05	scaffold_9	2904910	2910790	protein_coding	- && sp|O24370|LOX21_SOLTU Linoleate 13S-lipoxygenase 2-1, chloroplastic OS=Solanum tuberosum OX=4113 GN=LOX2.1 PE=1 SV=1 && PF00305:Lipoxygenase|PF01477:PLAT/LH2 domain
gene_scaffold_1_g1999_t1	3.73147	5.36457e-10	scaffold_1	9332288	9337838	protein_coding	- && sp|P08548|LIN1_NYCCO LINE-1 reverse transcriptase homolog OS=Nycticebus coucang OX=9470 PE=4 SV=1 && PF13456:Reverse transcriptase-like|PF00078:Reverse transcriptase (RNA-dependent DNA polymerase)|PF14392:Zinc knuckle|PF13966:zinc-binding in reverse
gene_scaffold_5_g23420_t1	3.72923	1.53979e-05	scaffold_5	15959666	15962274	protein_coding	- && sp|P09189|HSP7C_PETHY Heat shock cognate 70 kDa protein OS=Petunia hybrida OX=4102 GN=HSP70 PE=2 SV=1 && PF00012:Hsp70 protein
gene_scaffold_74_g74227_t1	3.72397	0.0041015	scaffold_74	813654	819010	protein_coding	- && sp|Q9M1K2|PI5K4_ARATH Phosphatidylinositol 4-phosphate 5-kinase 4 OS=Arabidopsis thaliana OX=3702 GN=PIP5K4 PE=4 SV=1 && PF01504:Phosphatidylinositol-4-phosphate 5-Kinase|PF02493:MORN repeat
gene_scaffold_5_g23061_t1	3.71798	1.8635e-12	scaffold_5	14269811	14271549	protein_coding	- && sp|O22822|U74F2_ARATH UDP-glycosyltransferase 74F2 OS=Arabidopsis thaliana OX=3702 GN=UGT74F2 PE=1 SV=1 && PF00201:UDP-glucoronosyl and UDP-glucosyl transferase
gene_scaffold_3_g15331_t1	3.71571	3.88144e-08	scaffold_3	18728863	18732795	protein_coding	- && - && PF05701:Weak chloroplast movement under blue light
gene_scaffold_82_g75665_t1	3.71385	0.000482664	scaffold_82	331298	333196	protein_coding	- && sp|Q9LYL9|Y3623_ARATH BTB/POZ domain-containing protein At3g56230 OS=Arabidopsis thaliana OX=3702 GN=At3g56230 PE=2 SV=1 && PF00651:BTB/POZ domain
gene_scaffold_10_g37852_t1	3.71188	4.40574e-07	scaffold_10	9157198	9157911	protein_coding	- && sp|Q9SRQ8|ATL51_ARATH RING-H2 finger protein ATL51 OS=Arabidopsis thaliana OX=3702 GN=ATL51 PE=2 SV=2 && PF13639:Ring finger domain
gene_scaffold_7_g27773_t1	3.69146	0.000344352	scaffold_7	3935707	3940129	protein_coding	- && sp|Q9LM46|AG104_ARATH Agamous-like MADS-box protein AGL104 OS=Arabidopsis thaliana OX=3702 GN=AGL104 PE=1 SV=1 && PF00319:SRF-type transcription factor (DNA-binding and dimerisation domain)
gene_scaffold_8_g32358_t1	3.6809	2.48147e-06	scaffold_8	9955821	9961462	protein_coding	- && sp|Q8L9Y0|SCP25_ARATH Serine carboxypeptidase-like 25 OS=Arabidopsis thaliana OX=3702 GN=SCPL25 PE=2 SV=2 && PF00450:Serine carboxypeptidase
gene_scaffold_6_g24183_t1	3.6777	1.186e-11	scaffold_6	1984962	1985516	protein_coding	- && sp|Q84TH6|DIR23_ARATH Dirigent protein 23 OS=Arabidopsis thaliana OX=3702 GN=DIR23 PE=2 SV=1 && PF03018:Dirigent-like protein
gene_scaffold_2_g11159_t1	3.67195	1.90477e-07	scaffold_2	22345828	22350797	protein_coding	- && sp|Q9SFB8|PI5K6_ARATH Phosphatidylinositol 4-phosphate 5-kinase 6 OS=Arabidopsis thaliana OX=3702 GN=PIP5K6 PE=2 SV=1 && PF01504:Phosphatidylinositol-4-phosphate 5-Kinase|PF02493:MORN repeat
gene_scaffold_3_g11868_t1	3.66707	0.00366972	scaffold_3	2210301	2220523	protein_coding	- && - && PF14111:Domain of unknown function (DUF4283)|PF14392:Zinc knuckle
gene_scaffold_9_g33476_t1	3.66024	1.9002e-10	scaffold_9	1978230	1984542	protein_coding	- && sp|D1FP57|LIN2_LOTJA Putative E3 ubiquitin-protein ligase LIN-2 OS=Lotus japonicus OX=34305 GN=LIN PE=1 SV=1 && PF04564:U-box domain
gene_scaffold_5_g20922_t1	3.655	0.00132518	scaffold_5	4178666	4182759	protein_coding	- && sp|Q94AR8|LEUC_ARATH 3-isopropylmalate dehydratase large subunit, chloroplastic OS=Arabidopsis thaliana OX=3702 GN=IIL1 PE=1 SV=1 && PF00330:Aconitase family (aconitate hydratase)
gene_scaffold_12_g41953_t1	3.64873	0.00447815	scaffold_12	3336119	3336794	protein_coding	- && sp|Q60EY1|GH36_ORYSJ Probable indole-3-acetic acid-amido synthetase GH3.6 OS=Oryza sativa subsp. japonica OX=39947 GN=GH3.6 PE=2 SV=2 && PF03321:GH3 auxin-responsive promoter
gene_scaffold_25_g57579_t1	3.64632	2.30396e-05	scaffold_25	2099221	2100214	protein_coding	- && sp|Q570S7|CSLG1_ARATH Cellulose synthase-like protein G1 OS=Arabidopsis thaliana OX=3702 GN=CSLG1 PE=2 SV=1 && PF03552:Cellulose synthase
gene_scaffold_15_g47606_t1	3.63762	0.00398073	scaffold_15	3829725	3830828	protein_coding	- && sp|P29790|ATPG_TOBAC ATP synthase gamma chain, chloroplastic OS=Nicotiana tabacum OX=4097 GN=ATPC PE=1 SV=1 && PF00231:ATP synthase
gene_scaffold_15_g47612_t1	3.63128	1.12042e-12	scaffold_15	3857134	3857718	protein_coding	- && - && PF04520:Senescence regulator
gene_scaffold_5_g23744_t1	3.62914	0.000974788	scaffold_5	17326459	17328365	protein_coding	- && sp|Q9LYL9|Y3623_ARATH BTB/POZ domain-containing protein At3g56230 OS=Arabidopsis thaliana OX=3702 GN=At3g56230 PE=2 SV=1 && PF00651:BTB/POZ domain
gene_scaffold_11_g39231_t1	3.62877	4.21271e-11	scaffold_11	2561276	2563219	protein_coding	- && sp|Q9LXA5|LRK91_ARATH L-type lectin-domain containing receptor kinase IX.1 OS=Arabidopsis thaliana OX=3702 GN=LECRK91 PE=1 SV=1 && PF00139:Legume lectin domain|PF00069:Protein kinase domain
gene_scaffold_11_g39254_t1	3.61259	1.95141e-09	scaffold_11	2649417	2654951	protein_coding	- && sp|Q8LKZ1|NORK_PEA Nodulation receptor kinase OS=Pisum sativum OX=3888 GN=NORK PE=1 SV=1 && PF07714:Protein tyrosine kinase|PF12819:Malectin-like domain
gene_scaffold_7_g26924_t1	3.60817	0.00349493	scaffold_7	407048	409492	protein_coding	NA
gene_scaffold_7_g26932_t1	3.60014	8.31457e-05	scaffold_7	424323	425335	protein_coding	- && sp|A0A4D6Q411|MYB1_CROXC Transcription factor MYB1 OS=Crocosmia x crocosmiiflora OX=1053288 GN=MYB1 PE=2 SV=1 && PF00249:Myb-like DNA-binding domain
gene_scaffold_1_g105_t1	3.56841	2.20693e-06	scaffold_1	447625	450261	protein_coding	- && sp|Q42381|HLS1_ARATH Probable N-acetyltransferase HLS1 OS=Arabidopsis thaliana OX=3702 GN=HLS1 PE=1 SV=1 && PF00583:Acetyltransferase (GNAT) family
gene_scaffold_7_g29238_t1	3.55858	0.00301396	scaffold_7	10323686	10324453	protein_coding	NA
gene_scaffold_23_g56407_t1	3.55452	0.00232839	scaffold_23	3738896	3740239	protein_coding	- && sp|P14381|YTX2_XENLA Transposon TX1 uncharacterized 149 kDa protein OS=Xenopus laevis OX=8355 PE=4 SV=1 && PF00078:Reverse transcriptase (RNA-dependent DNA polymerase)
gene_scaffold_66_g72357_t1	3.54742	1.50642e-08	scaffold_66	115730	117154	protein_coding	NA
gene_scaffold_11_g38891_t1	3.54524	4.34106e-13	scaffold_11	1016230	1026718	protein_coding	- && sp|C0HJB3|MANA_CANEN Alpha-mannosidase OS=Canavalia ensiformis OX=3823 PE=1 SV=1 && PF09261:Alpha mannosidase middle domain|PF01074:Glycosyl hydrolases family 38 N-terminal domain|PF07748:Glycosyl hydrolases family 38 C-terminal domain
gene_scaffold_2_g11203_t1	3.54472	2.36363e-10	scaffold_2	22611230	22613234	protein_coding	- && sp|P51074|ANX4_FRAAN Annexin-like protein RJ4 OS=Fragaria ananassa OX=3747 PE=2 SV=2 && PF00191:Annexin
gene_scaffold_7_g29778_t1	3.54463	2.22503e-06	scaffold_7	12680282	12681724	protein_coding	- && sp|Q8W5R6|KN7C_ARATH Kinesin-like protein KIN-7C, mitochondrial OS=Arabidopsis thaliana OX=3702 GN=KIN7C PE=1 SV=1 && -
gene_scaffold_17_g49654_t1	3.54275	0.00486444	scaffold_17	1756144	1757460	protein_coding	- && - && PF13966:zinc-binding in reverse transcriptase
gene_scaffold_5_g22382_t1	3.54187	2.66147e-16	scaffold_5	10921084	10922448	protein_coding	- && sp|Q0WP36|MOT2_ARATH Molybdate transporter 2 OS=Arabidopsis thaliana OX=3702 GN=MOT2 PE=1 SV=2 && PF16983:Molybdate transporter of MFS superfamily
gene_scaffold_3_g11389_t1	3.53351	0.000396111	scaffold_3	98842	103020	protein_coding	- && sp|Q0WVN5|CSLG3_ARATH Cellulose synthase-like protein G3 OS=Arabidopsis thaliana OX=3702 GN=CSLG3 PE=2 SV=2 && PF03552:Cellulose synthase
gene_scaffold_11_g39253_t1	3.5307	1.25164e-09	scaffold_11	2647749	2648823	protein_coding	- && sp|Q8L4H4|NORK_MEDTR Nodulation receptor kinase OS=Medicago truncatula OX=3880 GN=NORK PE=1 SV=2 && PF07714:Protein tyrosine kinase
gene_scaffold_2_g11101_t1	3.52348	0.0037904	scaffold_2	22060427	22063111	protein_coding	- && sp|C0LGP4|Y3475_ARATH Probable LRR receptor-like serine/threonine-protein kinase At3g47570 OS=Arabidopsis thaliana OX=3702 GN=At3g47570 PE=2 SV=1 && PF00069:Protein kinase domain|PF08263:Leucine rich repeat N-terminal domain
gene_scaffold_15_g47493_t1	3.52283	0.000906058	scaffold_15	3332375	3335623	protein_coding	- && sp|Q8W4G6|CRK15_ARATH Cysteine-rich receptor-like protein kinase 15 OS=Arabidopsis thaliana OX=3702 GN=CRK15 PE=2 SV=2 && PF00069:Protein kinase domain|PF01657:Salt stress response/antifungal
gene_scaffold_17_g49990_t1	3.52242	3.3204e-07	scaffold_17	3376833	3381057	protein_coding	- && sp|O24629|SIGA_ARATH RNA polymerase sigma factor sigA OS=Arabidopsis thaliana OX=3702 GN=SIGA PE=1 SV=1 && PF04545:Sigma-70, region 4|PF04539:Sigma-70 region 3|PF04542:Sigma-70 region 2
gene_scaffold_5_g22769_t1	3.52185	7.0776e-10	scaffold_5	12894631	12896280	protein_coding	- && sp|Q4VYC8|NSP1_MEDTR Protein NODULATION SIGNALING PATHWAY 1 OS=Medicago truncatula OX=3880 GN=NSP1 PE=1 SV=1 && PF03514:GRAS domain family
gene_scaffold_12_g41824_t1	3.51726	0.000340538	scaffold_12	2781445	2782422	protein_coding	- && sp|Q93WC9|IPT3_ARATH Adenylate isopentenyltransferase 3, chloroplastic OS=Arabidopsis thaliana OX=3702 GN=IPT3 PE=1 SV=1 && PF01715:IPP transferase
gene_scaffold_33_g62154_t1	3.51463	0.00293356	scaffold_33	1691337	1692971	protein_coding	- && sp|A8NS27|N3009_COPC7 Adenylate-forming reductase 03009 OS=Coprinopsis cinerea (strain Okayama-7 / 130 / ATCC MYA-4618 / FGSC 9003) OX=240176 GN=CC1G_03009 PE=2 SV=3 && -
gene_scaffold_5_g23512_t1	3.5041	0.00143044	scaffold_5	16334104	16334997	protein_coding	- && sp|O80942|ZFP10_ARATH Zinc finger protein 10 OS=Arabidopsis thaliana OX=3702 GN=ZFP10 PE=2 SV=1 && PF13912:C2H2-type zinc finger
gene_scaffold_10_g37612_t1	3.50209	0.000589067	scaffold_10	8055032	8056609	protein_coding	- && sp|Q9STR4|1A17_ARATH 1-aminocyclopropane-1-carboxylate synthase 7 OS=Arabidopsis thaliana OX=3702 GN=ACS7 PE=1 SV=1 && PF00155:Aminotransferase class I and II
gene_scaffold_33_g61829_t1	3.4966	0.000122794	scaffold_33	61890	66770	protein_coding	- && sp|O80673|CAMK1_ARATH CDPK-related kinase 1 OS=Arabidopsis thaliana OX=3702 GN=CRK1 PE=1 SV=1 && PF00069:Protein kinase domain
gene_scaffold_18_g51594_t1	3.49099	3.58277e-09	scaffold_18	4740384	4741385	protein_coding	- && sp|Q0WVN5|CSLG3_ARATH Cellulose synthase-like protein G3 OS=Arabidopsis thaliana OX=3702 GN=CSLG3 PE=2 SV=2 && PF03552:Cellulose synthase
gene_scaffold_18_g51595_t1	3.48401	5.09219e-10	scaffold_18	4742836	4743480	protein_coding	- && sp|Q0WVN5|CSLG3_ARATH Cellulose synthase-like protein G3 OS=Arabidopsis thaliana OX=3702 GN=CSLG3 PE=2 SV=2 && PF03552:Cellulose synthase
gene_scaffold_14_g46591_t1	3.48158	1.88139e-11	scaffold_14	6380689	6381898	protein_coding	- && sp|F1B281|EBIII_PETHY MYB-like transcription factor 4 OS=Petunia hybrida OX=4102 GN=MYB4 PE=2 SV=1 && PF00249:Myb-like DNA-binding domain
gene_scaffold_1_g615_t1	3.47397	0.000440992	scaffold_1	2685201	2686343	protein_coding	- && sp|Q8GXC7|FBK50_ARATH F-box/kelch-repeat protein At3g06240 OS=Arabidopsis thaliana OX=3702 GN=At3g06240 PE=2 SV=1 && PF07734:F-box associated
gene_scaffold_17_g49621_t1	3.47201	0.000700107	scaffold_17	1606462	1606683	protein_coding	NA
gene_scaffold_34_g62411_t1	3.47135	0.000270167	scaffold_34	492538	496347	protein_coding	NA
gene_scaffold_1_g1598_t1	3.45502	6.55856e-09	scaffold_1	7267666	7270504	protein_coding	- && sp|Q9XHM5|G2OX2_PEA Gibberellin 2-beta-dioxygenase 2 OS=Pisum sativum OX=3888 GN=GA2OX2 PE=2 SV=1 && PF03171:2OG-Fe(II) oxygenase superfamily|PF14226:non-haem dioxygenase in morphine synthesis N-terminal
gene_scaffold_25_g57578_t1	3.45382	4.32182e-06	scaffold_25	2094921	2098017	protein_coding	- && sp|Q0WVN5|CSLG3_ARATH Cellulose synthase-like protein G3 OS=Arabidopsis thaliana OX=3702 GN=CSLG3 PE=2 SV=2 && PF03552:Cellulose synthase
gene_scaffold_82_g75599_t1	3.45094	0.00196066	scaffold_82	77278	78588	protein_coding	- && sp|P0DO25|AT9_ACTDE Alcohol acyltransferase 9 OS=Actinidia deliciosa OX=3627 GN=AT9 PE=1 SV=1 && PF02458:Transferase family
gene_scaffold_9_g34797_t1	3.448	0.000363219	scaffold_9	8109340	8114779	protein_coding	- && sp|Q3EBC8|DCL2_ARATH Endoribonuclease Dicer homolog 2 OS=Arabidopsis thaliana OX=3702 GN=At3g03300 PE=1 SV=2 && PF00636:Ribonuclease III domain|PF02170:PAZ domain
gene_scaffold_40_g65218_t1	3.44696	0.00457391	scaffold_40	1781346	1783326	protein_coding	NA
gene_scaffold_6_g26138_t1	3.43873	0.000217499	scaffold_6	10092199	10092682	protein_coding	- && sp|Q8GVE8|CAPP4_ARATH Phosphoenolpyruvate carboxylase 4 OS=Arabidopsis thaliana OX=3702 GN=PPC4 PE=2 SV=1 && -
gene_scaffold_9_g34107_t1	3.43334	1.13303e-14	scaffold_9	5013356	5016278	protein_coding	- && sp|Q56YA5|SGAT_ARATH Serine--glyoxylate aminotransferase OS=Arabidopsis thaliana OX=3702 GN=AGT1 PE=1 SV=2 && PF00266:Aminotransferase class-V
gene_scaffold_1_g717_t1	3.42533	2.61686e-05	scaffold_1	3154846	3155726	protein_coding	NA
gene_scaffold_36_g63235_t1	3.42484	1.16249e-06	scaffold_36	252469	253890	protein_coding	- && sp|Q9SL95|MOT1_ARATH Molybdate transporter 1 OS=Arabidopsis thaliana OX=3702 GN=MOT1 PE=1 SV=1 && PF16983:Molybdate transporter of MFS superfamily
gene_scaffold_5_g22220_t1	3.42403	0.000924091	scaffold_5	10160284	10160859	protein_coding	NA
gene_scaffold_7_g28408_t1	3.39498	0.00097228	scaffold_7	6714315	6716517	protein_coding	- && sp|O49858|C82A3_SOYBN Cytochrome P450 82A3 OS=Glycine max OX=3847 GN=CYP82A3 PE=2 SV=1 && PF00067:Cytochrome P450
gene_scaffold_8_g32744_t1	3.39284	0.00147778	scaffold_8	11930889	11933290	protein_coding	- && sp|Q9FVS9|C96AF_ARATH Alkane hydroxylase MAH1 OS=Arabidopsis thaliana OX=3702 GN=CYP96A15 PE=2 SV=1 && PF00067:Cytochrome P450
gene_scaffold_1_g2138_t1	3.39023	0.00225248	scaffold_1	9959293	9960031	protein_coding	NA
gene_scaffold_2_g8815_t1	3.38593	0.00188195	scaffold_2	11548723	11549991	protein_coding	NA
gene_scaffold_3_g15107_t1	3.37535	0.000779382	scaffold_3	17721625	17723896	protein_coding	- && sp|Q9LV10|PTR53_ARATH Protein NRT1/ PTR FAMILY 2.11 OS=Arabidopsis thaliana OX=3702 GN=NPF2.11 PE=1 SV=1 && PF00854:POT family
gene_scaffold_11_g39091_t1	3.37334	9.36921e-10	scaffold_11	1923654	1925115	protein_coding	- && sp|Q9FJZ9|PER72_ARATH Peroxidase 72 OS=Arabidopsis thaliana OX=3702 GN=PER72 PE=1 SV=1 && PF00141:Peroxidase
gene_scaffold_1_g5997_t1	3.36877	0.000958612	scaffold_1	28214827	28218020	protein_coding	- && sp|P0C042|Y4597_ARATH Uncharacterized protein At4g15970 OS=Arabidopsis thaliana OX=3702 GN=At4g15970 PE=2 SV=1 && PF03407:Nucleotide-diphospho-sugar transferase
gene_scaffold_33_g61908_t1	3.3594	7.01689e-18	scaffold_33	464760	468527	protein_coding	- && sp|D1FP53|LIN_MEDTR Putative E3 ubiquitin-protein ligase LIN OS=Medicago truncatula OX=3880 GN=LIN PE=2 SV=1 && -
gene_scaffold_10_g36680_t1	3.35899	3.27356e-05	scaffold_10	4032095	4033398	protein_coding	- && sp|Q38831|IAA13_ARATH Auxin-responsive protein IAA13 OS=Arabidopsis thaliana OX=3702 GN=IAA13 PE=1 SV=2 && PF02309:AUX/IAA family
gene_scaffold_1_g953_t1	3.35878	4.96408e-08	scaffold_1	4316470	4319402	protein_coding	- && sp|Q0D598|WNK1_ORYSJ Probable serine/threonine-protein kinase WNK1 OS=Oryza sativa subsp. japonica OX=39947 GN=WNK1 PE=2 SV=1 && PF00069:Protein kinase domain|PF12202:Oxidative-stress-responsive kinase 1 C-terminal domain
gene_scaffold_10_g36616_t1	3.30474	0.000154047	scaffold_10	3721135	3725511	protein_coding	- && sp|Q9SKK2|RLP21_ARATH Receptor like protein 21 OS=Arabidopsis thaliana OX=3702 GN=RLP21 PE=3 SV=2 && PF13855:Leucine rich repeat|PF08263:Leucine rich repeat N-terminal domain
gene_scaffold_13_g44571_t1	3.29829	0.000631083	scaffold_13	6864682	6864948	protein_coding	NA
gene_scaffold_13_g44562_t1	3.29779	0.00054495	scaffold_13	6835234	6835500	protein_coding	NA
gene_scaffold_1_g3350_t1	3.29387	0.00109443	scaffold_1	15288171	15288413	protein_coding	NA
gene_scaffold_10_g36839_t1	3.28743	0.000944888	scaffold_10	4716808	4718347	protein_coding	- && - && PF01177:Asp/Glu/Hydantoin racemase
gene_scaffold_1_g1912_t1	3.27922	0.000112057	scaffold_1	8844521	8845512	protein_coding	NA
gene_scaffold_4_g16012_t1	3.27414	0.0033531	scaffold_4	1146083	1150762	protein_coding	- && sp|F4JZG9|TERC_ARATH Thylakoid membrane protein TERC, chloroplastic OS=Arabidopsis thaliana OX=3702 GN=TERC PE=1 SV=1 && PF03741:Integral membrane protein TerC family
gene_scaffold_10_g36059_t1	3.27325	2.17995e-14	scaffold_10	966275	967831	protein_coding	- && sp|F8WKW1|UGT2_GARJA 7-deoxyloganetin glucosyltransferase OS=Gardenia jasminoides OX=114476 GN=UGT85A24 PE=1 SV=1 && PF00201:UDP-glucoronosyl and UDP-glucosyl transferase
gene_scaffold_3_g11387_t1	3.27237	8.69758e-07	scaffold_3	81091	84446	protein_coding	- && sp|Q0WVN5|CSLG3_ARATH Cellulose synthase-like protein G3 OS=Arabidopsis thaliana OX=3702 GN=CSLG3 PE=2 SV=2 && PF03552:Cellulose synthase
gene_scaffold_2_g10457_t1	3.26457	2.55915e-25	scaffold_2	18948938	18952425	protein_coding	- && sp|F4HW02|GAT1_ARATH GABA transporter 1 OS=Arabidopsis thaliana OX=3702 GN=GAT1 PE=1 SV=1 && PF01490:Transmembrane amino acid transporter protein
gene_scaffold_36_g63246_t1	3.26364	0.00319828	scaffold_36	321468	324152	protein_coding	- && sp|O00370|LORF2_HUMAN LINE-1 retrotransposable element ORF2 protein OS=Homo sapiens OX=9606 PE=1 SV=1 && PF00078:Reverse transcriptase (RNA-dependent DNA polymerase)|PF13966:zinc-binding in reverse transcriptase
gene_scaffold_74_g74126_t1	3.23022	0.00146663	scaffold_74	281140	286790	protein_coding	- && sp|P52408|E13B_PRUPE Glucan endo-1,3-beta-glucosidase, basic isoform OS=Prunus persica OX=3760 GN=GNS1 PE=3 SV=1 && PF00332:Glycosyl hydrolases family 17
gene_scaffold_23_g55860_t1	3.22914	0.00271634	scaffold_23	998064	998573	protein_coding	NA
gene_scaffold_8_g31343_t1	3.22904	7.55155e-08	scaffold_8	5287991	5289141	protein_coding	NA
gene_scaffold_5_g22862_t1	3.22832	3.21455e-05	scaffold_5	13335910	13337940	protein_coding	- && sp|Q9FLN0|GLIP1_ARATH GDSL esterase/lipase 1 OS=Arabidopsis thaliana OX=3702 GN=GLIP1 PE=1 SV=1 && -
gene_scaffold_6_g24184_t1	3.22602	9.16563e-09	scaffold_6	1986826	1989217	protein_coding	- && sp|A0A1P8B760|AMI4G_ARATH Probable amidase At4g34880 OS=Arabidopsis thaliana OX=3702 GN=At4g34880 PE=2 SV=1 && PF01425:Amidase
gene_scaffold_7_g29495_t1	3.22407	0.00127144	scaffold_7	11287808	11291038	protein_coding	- && sp|P06525|ADH1_ARATH Alcohol dehydrogenase class-P OS=Arabidopsis thaliana OX=3702 GN=ADH1 PE=1 SV=2 && PF08240:Alcohol dehydrogenase GroES-like domain|PF00107:Zinc-binding dehydrogenase
gene_scaffold_35_g63000_t1	3.21968	4.55597e-10	scaffold_35	1130269	1132628	protein_coding	- && sp|A0A4D6Q415|CYP1_CROXC Flavonoid 3'-monooxygenase CYP75B137 OS=Crocosmia x crocosmiiflora OX=1053288 GN=CYP75B137 PE=1 SV=1 && PF00067:Cytochrome P450
gene_scaffold_1_g840_t1	3.21948	6.26364e-07	scaffold_1	3782417	3785636	protein_coding	- && sp|Q06611|PIP12_ARATH Aquaporin PIP1-2 OS=Arabidopsis thaliana OX=3702 GN=PIP1-2 PE=1 SV=1 && PF00230:Major intrinsic protein
gene_scaffold_5_g22293_t1	3.2095	0.00327912	scaffold_5	10545013	10547385	protein_coding	- && sp|Q8RWZ5|SD25_ARATH G-type lectin S-receptor-like serine/threonine-protein kinase SD2-5 OS=Arabidopsis thaliana OX=3702 GN=SD25 PE=1 SV=1 && PF00069:Protein kinase domain|PF01453:D-mannose binding lectin
gene_scaffold_6_g24177_t1	3.19341	1.67514e-20	scaffold_6	1966073	1967029	protein_coding	- && sp|P34024|PLC_LISMO 1-phosphatidylinositol phosphodiesterase OS=Listeria monocytogenes serovar 1/2a (strain ATCC BAA-679 / EGD-e) OX=169963 GN=plcA PE=1 SV=1 && PF00388:Phosphatidylinositol-specific phospholipase C, X domain
gene_scaffold_10_g37863_t1	3.18772	0.00041329	scaffold_10	9214777	9215142	protein_coding	- && - && PF06596:Photosystem II reaction centre X protein (PsbX)
gene_scaffold_49_g67949_t1	3.18152	1.49974e-05	scaffold_49	1340901	1341114	protein_coding	NA
gene_scaffold_66_g72483_t1	3.18001	0.00510444	scaffold_66	817614	823618	protein_coding	- && sp|Q84JF5|PTA14_ARATH Protein PLASTID TRANSCRIPTIONALLY ACTIVE 14 OS=Arabidopsis thaliana OX=3702 GN=PTAC14 PE=1 SV=1 && PF00856:SET domain
gene_scaffold_7_g27798_t1	3.17611	0.00177165	scaffold_7	4056815	4058712	protein_coding	- && sp|W8JIS9|CYC13_CATRO Cytochrome P450 81C13 OS=Catharanthus roseus OX=4058 GN=CYP81C13 PE=2 SV=1 && PF00067:Cytochrome P450
gene_scaffold_9_g34804_t1	3.17284	0.00109942	scaffold_9	8134237	8138529	protein_coding	- && sp|V9M2S5|RPV1_VITRO Disease resistance protein RPV1 OS=Vitis rotundifolia OX=103349 GN=RPV1 PE=1 SV=1 && PF01582:TIR domain|PF00931:NB-ARC domain
gene_scaffold_37_g63770_t1	3.17225	0.00273278	scaffold_37	649621	650643	protein_coding	- && sp|O80582|FBK46_ARATH F-box/kelch-repeat protein At2g44130 OS=Arabidopsis thaliana OX=3702 GN=At2g44130 PE=2 SV=2 && PF01344:Kelch motif
gene_scaffold_3_g14570_t1	3.16764	1.81014e-09	scaffold_3	15278541	15281342	protein_coding	- && - && PF11145:Protein of unknown function (DUF2921)
gene_scaffold_12_g41672_t1	3.16232	6.19046e-12	scaffold_12	2023317	2027421	protein_coding	- && sp|Q8GTS0|IP5P4_ARATH Type I inositol polyphosphate 5-phosphatase 4 OS=Arabidopsis thaliana OX=3702 GN=IP5P4 PE=2 SV=1 && PF03372:Endonuclease/Exonuclease/phosphatase family
gene_scaffold_3_g13704_t1	3.16171	0.00484336	scaffold_3	11485188	11487966	protein_coding	- && sp|Q7LHG5|YI31B_YEAST Transposon Ty3-I Gag-Pol polyprotein OS=Saccharomyces cerevisiae (strain ATCC 204508 / S288c) OX=559292 GN=TY3B-I PE=1 SV=2 && PF17921:Integrase zinc binding domain|PF17919:RNase H-like domain found in reverse transcriptase
gene_scaffold_8_g30582_t1	3.15926	2.38483e-05	scaffold_8	1820072	1821706	protein_coding	- && sp|A0A068Q5V6|C7150_PRUMU Cytochrome P450 71AU50 OS=Prunus mume OX=102107 GN=CYP71AU50 PE=2 SV=1 && PF00067:Cytochrome P450
gene_scaffold_2_g8219_t1	3.15857	8.09317e-05	scaffold_2	9033195	9034307	protein_coding	- && sp|Q9SLP4|CHIT1_TULSB Chitinase 1 OS=Tulipa saxatilis subsp. bakeri OX=110455 PE=1 SV=1 && PF00704:Glycosyl hydrolases family 18
gene_scaffold_5_g21967_t1	3.15091	1.97733e-05	scaffold_5	8976974	8980135	protein_coding	- && sp|K4BW79|ENOX_SOLLC 2-methylene-furan-3-one reductase OS=Solanum lycopersicum OX=4081 GN=EO PE=1 SV=1 && PF13602:Zinc-binding dehydrogenase
gene_scaffold_36_g63367_t1	3.14665	6.32095e-07	scaffold_36	951255	954951	protein_coding	- && sp|Q9FZP1|HPSE3_ARATH Heparanase-like protein 3 OS=Arabidopsis thaliana OX=3702 GN=At5g34940 PE=2 SV=2 && PF03662:Glycosyl hydrolase family 79, N-terminal domain
gene_scaffold_5_g22297_t1	3.14279	4.02011e-05	scaffold_5	10566135	10567752	protein_coding	NA
gene_scaffold_74_g74129_t1	3.1388	0.000253704	scaffold_74	310709	313111	protein_coding	- && sp|A0A1P8BH03|IQD12_ARATH Protein IQ-DOMAIN 12 OS=Arabidopsis thaliana OX=3702 GN=IQD12 PE=1 SV=1 && PF00612:IQ calmodulin-binding motif|PF13178:Protein of unknown function (DUF4005)
gene_scaffold_28_g59752_t1	3.13598	0.00219072	scaffold_28	2485649	2487087	protein_coding	- && sp|Q96522|PER45_ARATH Peroxidase 45 OS=Arabidopsis thaliana OX=3702 GN=PER45 PE=1 SV=1 && PF00141:Peroxidase
gene_scaffold_11_g38890_t1	3.1357	1.61351e-08	scaffold_11	1014615	1015418	protein_coding	- && sp|C0HJB3|MANA_CANEN Alpha-mannosidase OS=Canavalia ensiformis OX=3823 PE=1 SV=1 && -
gene_scaffold_14_g46733_t1	3.12904	0.0016571	scaffold_14	7095661	7097151	protein_coding	- && sp|F4I1S7|ELP2_ARATH Elongator complex protein 2 OS=Arabidopsis thaliana OX=3702 GN=ELP2 PE=1 SV=1 && -
gene_scaffold_18_g51315_t1	3.11483	9.28744e-06	scaffold_18	3423760	3426817	protein_coding	- && sp|Q38897|BEL1_ARATH Homeobox protein BEL1 homolog OS=Arabidopsis thaliana OX=3702 GN=BEL1 PE=1 SV=2 && PF05920:Homeobox KN domain|PF07526:Associated with HOX
gene_scaffold_9_g33088_t1	3.11393	0.00358574	scaffold_9	197599	197805	protein_coding	NA
gene_scaffold_8_g31885_t1	3.1139	4.42585e-05	scaffold_8	7879956	7880578	protein_coding	NA
gene_scaffold_27_g58756_t1	3.10216	9.23747e-11	scaffold_27	752827	755119	protein_coding	- && - && PF14392:Zinc knuckle
gene_scaffold_8_g30341_t1	3.09634	0.00134462	scaffold_8	776913	779267	protein_coding	NA
gene_scaffold_11_g40369_t1	3.08994	0.00011116	scaffold_11	7682477	7684040	protein_coding	NA
gene_scaffold_15_g47825_t1	3.08271	0.00294466	scaffold_15	4721777	4724878	protein_coding	- && sp|O23492|INT4_ARATH Inositol transporter 4 OS=Arabidopsis thaliana OX=3702 GN=INT4 PE=1 SV=1 && PF00083:Sugar (and other) transporter
gene_scaffold_2_g10685_t1	3.08104	3.52232e-05	scaffold_2	20109473	20110894	protein_coding	- && sp|Q9SD53|Y3720_ARATH UPF0481 protein At3g47200 OS=Arabidopsis thaliana OX=3702 GN=At3g47200 PE=2 SV=1 && PF03140:Plant protein of unknown function
gene_scaffold_12_g41685_t1	3.08075	0.00395603	scaffold_12	2071095	2074115	protein_coding	- && sp|A0A2I4E5L6|VCL6_JUGRE Vicilin Jug r 6.0101 OS=Juglans regia OX=51240 GN=LOC108986502 PE=1 SV=1 && PF00190:Cupin
gene_scaffold_8_g31886_t1	3.07604	6.2927e-08	scaffold_8	7880755	7885386	protein_coding	- && - && PF14309:Domain of unknown function (DUF4378)|PF14383:DUF761-associated sequence motif
gene_scaffold_37_g63638_t1	3.07405	0.00165317	scaffold_37	74986	75963	protein_coding	- && sp|Q05091|PGIP_PYRCO Polygalacturonase inhibitor OS=Pyrus communis OX=23211 GN=PGIP PE=1 SV=1 && PF08263:Leucine rich repeat N-terminal domain
gene_scaffold_3_g12343_t1	3.06793	0.00151207	scaffold_3	4152852	4155581	protein_coding	- && sp|P04323|POL3_DROME Retrovirus-related Pol polyprotein from transposon 17.6 OS=Drosophila melanogaster OX=7227 GN=pol PE=4 SV=1 && PF17919:RNase H-like domain found in reverse transcriptase|PF00078:Reverse transcriptase (RNA-dependent DNA polymerase
gene_scaffold_3_g14328_t1	3.06498	8.37517e-11	scaffold_3	14186319	14187739	protein_coding	- && sp|P16273|PRPX_HORVU Pathogen-related protein OS=Hordeum vulgare OX=4513 PE=2 SV=2 && -
gene_scaffold_21_g54142_t1	3.06041	0.000414743	scaffold_21	1596705	1599901	protein_coding	- && sp|V9M398|RUN1_VITRO Disease resistance protein RUN1 OS=Vitis rotundifolia OX=103349 GN=RUN1 PE=1 SV=1 && PF01582:TIR domain|PF00931:NB-ARC domain
gene_scaffold_100_g77935_t1	3.05536	0.000392951	scaffold_100	249549	250115	protein_coding	- && sp|O03982|HIP39_ARATH Heavy metal-associated isoprenylated plant protein 39 OS=Arabidopsis thaliana OX=3702 GN=HIPP39 PE=2 SV=1 && -
gene_scaffold_5_g23357_t1	3.05186	0.00266552	scaffold_5	15673698	15675624	protein_coding	- && sp|Q9FJF5|SOK5_ARATH Protein SOSEKI 5 OS=Arabidopsis thaliana OX=3702 GN=SOK5 PE=1 SV=1 && PF06136:Domain of unknown function (DUF966)
gene_scaffold_8_g32347_t1	3.04802	3.37056e-06	scaffold_8	9917000	9918349	protein_coding	- && sp|Q940Z5|PMAT1_ARATH Phenolic glucoside malonyltransferase 1 OS=Arabidopsis thaliana OX=3702 GN=PMAT1 PE=1 SV=1 && PF02458:Transferase family
gene_scaffold_18_g51593_t1	3.04427	0.00309939	scaffold_18	4738188	4739181	protein_coding	- && sp|Q570S7|CSLG1_ARATH Cellulose synthase-like protein G1 OS=Arabidopsis thaliana OX=3702 GN=CSLG1 PE=2 SV=1 && PF03552:Cellulose synthase
gene_scaffold_4_g17678_t1	3.04401	1.11731e-10	scaffold_4	7997137	7998894	protein_coding	- && sp|Q9FKP1|CCX1_ARATH Cation/calcium exchanger 1 OS=Arabidopsis thaliana OX=3702 GN=CCX1 PE=2 SV=1 && PF01699:Sodium/calcium exchanger protein
gene_scaffold_8_g31922_t1	3.03035	1.68202e-09	scaffold_8	8036392	8037192	protein_coding	- && - && PF14380:Wall-associated receptor kinase C-terminal
gene_scaffold_1_g61_t1	3.0135	0.000311514	scaffold_1	266624	268557	protein_coding	- && sp|Q6YXH8|CCD41_ORYSJ Cyclin-D4-1 OS=Oryza sativa subsp. japonica OX=39947 GN=CYCD4-1 PE=2 SV=2 && PF02984:Cyclin, C-terminal domain|PF00134:Cyclin, N-terminal domain
gene_scaffold_8_g32838_t1	3.01349	4.93718e-08	scaffold_8	12361632	12362387	protein_coding	- && sp|Q949R9|MPC1_ARATH Mitochondrial pyruvate carrier 1 OS=Arabidopsis thaliana OX=3702 GN=MPC1 PE=3 SV=1 && PF03650:Mitochondrial pyruvate carriers
gene_scaffold_7_g27547_t1	3.00953	0.000135792	scaffold_7	2854496	2856686	protein_coding	- && sp|Q6AVI0|RSLE2_ORYSJ Zinc finger BED domain-containing protein RICESLEEPER 2 OS=Oryza sativa subsp. japonica OX=39947 GN=Os03g0733400 PE=2 SV=1 && PF05699:hAT family C-terminal dimerisation region|PF14372:Domain of unknown function (DUF4413)
gene_scaffold_19_g51953_t1	3.00914	7.3801e-05	scaffold_19	1373686	1376314	protein_coding	- && sp|O65100|FRI3_VIGUN Ferritin-3, chloroplastic OS=Vigna unguiculata OX=3917 PE=2 SV=1 && PF00210:Ferritin-like domain
gene_scaffold_14_g46732_t1	2.99683	6.02701e-07	scaffold_14	7088572	7094342	protein_coding	- && sp|F4I1S7|ELP2_ARATH Elongator complex protein 2 OS=Arabidopsis thaliana OX=3702 GN=ELP2 PE=1 SV=1 && -
gene_scaffold_51_g68381_t1	2.99406	0.000572219	scaffold_51	265829	268788	protein_coding	- && - && PF06203:CCT motif
gene_scaffold_19_g52187_t1	2.98403	0.00229047	scaffold_19	2331209	2335863	protein_coding	- && sp|Q9SD62|Y3471_ARATH Putative receptor-like protein kinase At3g47110 OS=Arabidopsis thaliana OX=3702 GN=At3g47110 PE=3 SV=1 && PF13855:Leucine rich repeat|PF00069:Protein kinase domain
gene_scaffold_8_g31926_t1	2.9815	9.60505e-05	scaffold_8	8050900	8051193	protein_coding	- && sp|P82353|NLTP2_PRUAR Non-specific lipid-transfer protein 2 OS=Prunus armeniaca OX=36596 PE=1 SV=1 && -
gene_scaffold_1_g863_t1	2.97745	0.000274636	scaffold_1	3918313	3921258	protein_coding	- && sp|Q9SX20|PTR18_ARATH Protein NRT1/ PTR FAMILY 3.1 OS=Arabidopsis thaliana OX=3702 GN=NPF3.1 PE=2 SV=1 && PF00854:POT family
gene_scaffold_1_g990_t1	2.97093	6.31015e-05	scaffold_1	4515277	4516254	protein_coding	- && sp|Q5NUF4|HIDM_GLYEC 2-hydroxyisoflavanone dehydratase OS=Glycyrrhiza echinata OX=46348 GN=HIDM PE=1 SV=1 && PF07859:alpha/beta hydrolase fold
gene_scaffold_7_g29777_t1	2.96957	8.33447e-09	scaffold_7	12666456	12680215	protein_coding	- && sp|B9FFA3|KN7E_ORYSJ Kinesin-like protein KIN-7E, chloroplastic OS=Oryza sativa subsp. japonica OX=39947 GN=KIN7E PE=3 SV=2 && PF00225:Kinesin motor domain
gene_scaffold_1_g139_t1	2.96702	3.37101e-06	scaffold_1	608026	609194	protein_coding	- && sp|Q10J20|D14L_ORYSJ Probable esterase D14L OS=Oryza sativa subsp. japonica OX=39947 GN=D14L PE=1 SV=1 && PF00561:alpha/beta hydrolase fold
gene_scaffold_8_g30749_t1	2.96406	1.93549e-16	scaffold_8	2573147	2577027	protein_coding	- && sp|O81816|MO2_ARATH Monooxygenase 2 OS=Arabidopsis thaliana OX=3702 GN=MO2 PE=2 SV=1 && PF01494:FAD binding domain
gene_scaffold_35_g62968_t1	2.95984	0.00352294	scaffold_35	1002705	1004274	protein_coding	- && sp|Q9LXU9|IRKI_ARATH IRK-interacting protein OS=Arabidopsis thaliana OX=3702 GN=IRKI PE=1 SV=1 && -
gene_scaffold_25_g57781_t1	2.95683	0.00176144	scaffold_25	3045120	3048980	protein_coding	- && sp|A2ZVI7|CDPK1_ORYSJ Calcium-dependent protein kinase 1 OS=Oryza sativa subsp. japonica OX=39947 GN=CPK1 PE=2 SV=1 && PF00069:Protein kinase domain|PF13499:EF-hand domain pair
gene_scaffold_23_g56139_t1	2.95643	0.000148952	scaffold_23	2362967	2366734	protein_coding	- && sp|D1FP53|LIN_MEDTR Putative E3 ubiquitin-protein ligase LIN OS=Medicago truncatula OX=3880 GN=LIN PE=2 SV=1 && -
gene_scaffold_34_g62741_t1	2.95073	7.11568e-06	scaffold_34	1992220	2003247	protein_coding	- && sp|Q9M5P3|CCDA_ARATH Cytochrome c-type biogenesis ccda-like chloroplastic protein OS=Arabidopsis thaliana OX=3702 GN=CCDA PE=1 SV=1 && PF02683:Cytochrome C biogenesis protein transmembrane region
gene_scaffold_5_g21287_t1	2.95021	0.0010004	scaffold_5	5773312	5777206	protein_coding	- && sp|Q9FNL7|PTR3_ARATH Protein NRT1/ PTR FAMILY 5.2 OS=Arabidopsis thaliana OX=3702 GN=NPF5.2 PE=2 SV=1 && PF00854:POT family
gene_scaffold_52_g68792_t1	2.94643	0.00250106	scaffold_52	750801	752857	protein_coding	- && sp|Q9LYD8|GGLO3_ARATH L-gulonolactone oxidase 3 OS=Arabidopsis thaliana OX=3702 GN=GULLO3 PE=1 SV=1 && PF01565:FAD binding domain|PF04030:D-arabinono-1,4-lactone oxidase
gene_scaffold_8_g31436_t1	2.94058	0.0019215	scaffold_8	5747485	5748109	protein_coding	NA
gene_scaffold_35_g62777_t1	2.92554	4.14933e-10	scaffold_35	23218	26058	protein_coding	- && - && PF06749:Protein of unknown function (DUF1218)
gene_scaffold_17_g49839_t1	2.91394	8.71947e-08	scaffold_17	2656756	2658928	protein_coding	- && sp|Q39224|SRG1_ARATH Protein SRG1 OS=Arabidopsis thaliana OX=3702 GN=SRG1 PE=2 SV=1 && PF14226:non-haem dioxygenase in morphine synthesis N-terminal|PF03171:2OG-Fe(II) oxygenase superfamily
gene_scaffold_34_g62640_t1	2.90983	0.000185906	scaffold_34	1500176	1502058	protein_coding	- && sp|A0A068Q6L2|C7317_PRUMU Cytochrome P450 736A117 OS=Prunus mume OX=102107 GN=CYP736A117 PE=2 SV=1 && PF00067:Cytochrome P450
gene_scaffold_15_g47382_t1	2.90635	0.00234949	scaffold_15	2869564	2873757	protein_coding	- && sp|Q9LPZ3|Y1141_ARATH G-type lectin S-receptor-like serine/threonine-protein kinase At1g11410 OS=Arabidopsis thaliana OX=3702 GN=At1g11410 PE=3 SV=3 && PF00954:S-locus glycoprotein domain|PF01453:D-mannose binding lectin|PF11883:Domain of unknown fun
gene_scaffold_1_g5374_t1	2.90348	1.46789e-10	scaffold_1	25330454	25333740	protein_coding	- && sp|Q9FHB6|DTX16_ARATH Protein DETOXIFICATION 16 OS=Arabidopsis thaliana OX=3702 GN=DTX16 PE=2 SV=1 && PF01554:MatE
gene_scaffold_17_g50021_t1	2.89781	9.64436e-07	scaffold_17	3545837	3547419	protein_coding	- && sp|Q56WD3|UN931_ARATH UNC93-like protein 1 OS=Arabidopsis thaliana OX=3702 GN=At1g18000 PE=2 SV=2 && PF05978:Ion channel regulatory protein UNC-93
gene_scaffold_12_g42552_t1	2.89181	0.00341246	scaffold_12	5725574	5726447	protein_coding	- && - && PF01190:Pollen proteins Ole e I like
gene_scaffold_2_g10054_t1	2.89137	0.00111468	scaffold_2	17002749	17003894	protein_coding	- && sp|P52839|SOT12_ARATH Cytosolic sulfotransferase 12 OS=Arabidopsis thaliana OX=3702 GN=SOT12 PE=1 SV=2 && PF00685:Sulfotransferase domain
gene_scaffold_7_g27503_t1	2.88802	0.00402311	scaffold_7	2677414	2678605	protein_coding	NA
gene_scaffold_4_g16498_t1	2.88571	0.000113475	scaffold_4	3102186	3104553	protein_coding	- && sp|Q9LD95|SIGF_ARATH RNA polymerase sigma factor sigF, chloroplastic OS=Arabidopsis thaliana OX=3702 GN=SIGF PE=1 SV=1 && -
gene_scaffold_2_g7695_t1	2.88205	0.00410879	scaffold_2	6758804	6759106	protein_coding	NA
gene_scaffold_34_g62326_t1	2.88178	0.00487759	scaffold_34	152706	155119	protein_coding	- && sp|Q9FI61|UBC27_ARATH Ubiquitin-conjugating enzyme E2 27 OS=Arabidopsis thaliana OX=3702 GN=UBC27 PE=2 SV=1 && PF00627:UBA/TS-N domain|PF00179:Ubiquitin-conjugating enzyme
gene_scaffold_2_g10808_t1	2.88115	0.00272144	scaffold_2	20685892	20688125	protein_coding	- && sp|O80513|CCU41_ARATH Cyclin-U4-1 OS=Arabidopsis thaliana OX=3702 GN=CYCU4-1 PE=1 SV=1 && PF08613:Cyclin
gene_scaffold_5_g23264_t1	2.87668	0.000120228	scaffold_5	15255247	15255426	protein_coding	NA
gene_scaffold_16_g49121_t1	2.8722	0.00266309	scaffold_16	4878734	4879342	protein_coding	- && sp|P80470|PSBY_SPIOL Photosystem II core complex proteins psbY, chloroplastic OS=Spinacia oleracea OX=3562 GN=PSBY PE=1 SV=2 && PF06298:Photosystem II protein Y (PsbY)
gene_scaffold_4_g16827_t1	2.86693	1.46829e-12	scaffold_4	4422962	4424881	protein_coding	- && sp|O22822|U74F2_ARATH UDP-glycosyltransferase 74F2 OS=Arabidopsis thaliana OX=3702 GN=UGT74F2 PE=1 SV=1 && PF00201:UDP-glucoronosyl and UDP-glucosyl transferase
gene_scaffold_1_g363_t1	2.86279	0.000206188	scaffold_1	1630966	1633563	protein_coding	- && sp|Q8L3W1|VRN1_ARATH B3 domain-containing transcription factor VRN1 OS=Arabidopsis thaliana OX=3702 GN=VRN1 PE=1 SV=1 && PF02362:B3 DNA binding domain
gene_scaffold_24_g56513_t1	2.86164	0.000593092	scaffold_24	350263	352556	protein_coding	- && sp|Q9S735|PHT19_ARATH Probable inorganic phosphate transporter 1-9 OS=Arabidopsis thaliana OX=3702 GN=PHT1-9 PE=2 SV=1 && PF00083:Sugar (and other) transporter
gene_scaffold_23_g56251_t1	2.8467	0.000289757	scaffold_23	2964883	2965140	protein_coding	NA
gene_scaffold_12_g42660_t1	2.84455	0.00174411	scaffold_12	6150315	6151313	protein_coding	NA
gene_scaffold_10_g38288_t1	2.84031	9.19972e-06	scaffold_10	10795714	10796616	protein_coding	- && sp|Q8GYX2|FLZ14_ARATH FCS-Like Zinc finger 14 OS=Arabidopsis thaliana OX=3702 GN=FLZ14 PE=1 SV=1 && PF04570:zinc-finger of the FCS-type, C2-C2
gene_scaffold_9_g33358_t1	2.8373	0.0040076	scaffold_9	1434272	1436748	protein_coding	- && sp|P80679|PERA2_ARMRU Peroxidase A2 OS=Armoracia rusticana OX=3704 GN=HRPA2 PE=1 SV=1 && PF00141:Peroxidase
gene_scaffold_9_g34753_t1	2.8364	0.00077236	scaffold_9	7891782	7896321	protein_coding	- && sp|A0FKE6|TD1_SOLLC Threonine dehydratase 1 biosynthetic, chloroplastic OS=Solanum lycopersicum OX=4081 GN=TD1 PE=1 SV=1 && PF00585:C-terminal regulatory domain of Threonine dehydratase|PF00291:Pyridoxal-phosphate dependent enzyme
gene_scaffold_1_g119_t1	2.82705	0.000477259	scaffold_1	511600	513077	protein_coding	- && sp|Q43873|PER73_ARATH Peroxidase 73 OS=Arabidopsis thaliana OX=3702 GN=PER73 PE=1 SV=1 && PF00141:Peroxidase
gene_scaffold_4_g19947_t1	2.82369	0.00344407	scaffold_4	19591621	19596108	protein_coding	- && sp|A7XDQ9|B3GTK_ARATH Hydroxyproline O-galactosyltransferase GALT2 OS=Arabidopsis thaliana OX=3702 GN=GALT2 PE=1 SV=1 && PF01762:Galactosyltransferase|PF13966:zinc-binding in reverse transcriptase|PF00337:Galactoside-binding lectin
gene_scaffold_27_g59103_t1	2.82287	0.000122444	scaffold_27	2199285	2200427	protein_coding	NA
gene_scaffold_8_g32714_t1	2.82113	9.26488e-10	scaffold_8	11728687	11730524	protein_coding	- && sp|Q9LYK2|NRT27_ARATH High affinity nitrate transporter 2.7 OS=Arabidopsis thaliana OX=3702 GN=NRT2.7 PE=2 SV=1 && PF07690:Major Facilitator Superfamily
gene_scaffold_8_g30921_t1	2.82057	0.000252063	scaffold_8	3313518	3329128	protein_coding	- && sp|Q3B724|CALS5_ARATH Callose synthase 5 OS=Arabidopsis thaliana OX=3702 GN=CALS5 PE=1 SV=1 && PF04652:Vta1 like|PF14288:1,3-beta-glucan synthase subunit FKS1, domain-1|PF02364:1,3-beta-glucan synthase component
gene_scaffold_6_g24099_t1	2.81797	0.00331259	scaffold_6	1605811	1608721	protein_coding	- && sp|O81816|MO2_ARATH Monooxygenase 2 OS=Arabidopsis thaliana OX=3702 GN=MO2 PE=2 SV=1 && PF01494:FAD binding domain
gene_scaffold_6_g24195_t1	2.8164	0.00154507	scaffold_6	2023621	2026027	protein_coding	- && sp|A0A1P8B760|AMI4G_ARATH Probable amidase At4g34880 OS=Arabidopsis thaliana OX=3702 GN=At4g34880 PE=2 SV=1 && PF01425:Amidase
gene_scaffold_5_g23542_t1	2.8136	3.38996e-07	scaffold_5	16467116	16471449	protein_coding	- && sp|Q39547|CUCM1_CUCME Cucumisin OS=Cucumis melo OX=3656 PE=1 SV=1 && PF00082:Subtilase family|PF05922:Peptidase inhibitor I9|PF17766:Fibronectin type-III domain
gene_scaffold_2_g9667_t1	2.80902	0.000226105	scaffold_2	15232620	15232892	protein_coding	- && sp|Q9SKX1|IBH1_ARATH Transcription factor IBH1 OS=Arabidopsis thaliana OX=3702 GN=IBH1 PE=1 SV=1 && -
gene_scaffold_12_g42321_t1	2.80804	1.72052e-05	scaffold_12	4770410	4770870	protein_coding	NA
gene_scaffold_1_g1207_t1	2.80352	5.96238e-06	scaffold_1	5548215	5551837	protein_coding	- && sp|Q8VZK0|MIEL1_ARATH E3 ubiquitin-protein ligase MIEL1 OS=Arabidopsis thaliana OX=3702 GN=MIEL1 PE=1 SV=1 && PF14599:Zinc-ribbon
gene_scaffold_21_g53883_t1	2.80053	1.34645e-07	scaffold_21	448770	449687	protein_coding	NA
gene_scaffold_8_g31329_t1	2.80021	0.000137385	scaffold_8	5210411	5212060	protein_coding	- && sp|O82752|DTX49_ARATH Protein DETOXIFICATION 49 OS=Arabidopsis thaliana OX=3702 GN=DTX49 PE=2 SV=1 && PF01554:MatE
gene_scaffold_11_g39267_t1	2.79835	0.00148935	scaffold_11	2725046	2726433	protein_coding	- && sp|Q9LSL1|BH093_ARATH Transcription factor bHLH93 OS=Arabidopsis thaliana OX=3702 GN=BHLH93 PE=1 SV=1 && PF00010:Helix-loop-helix DNA-binding domain
gene_scaffold_4_g19911_t1	2.79755	7.06337e-06	scaffold_4	19465630	19468499	protein_coding	- && sp|Q9S9M5|WAKLA_ARATH Wall-associated receptor kinase-like 1 OS=Arabidopsis thaliana OX=3702 GN=WAKL1 PE=2 SV=1 && PF01476:LysM domain|PF00069:Protein kinase domain
gene_scaffold_8_g32586_t1	2.78925	6.07504e-05	scaffold_8	11112880	11117013	protein_coding	- && sp|Q9SRI2|PTR31_ARATH Protein NRT1/ PTR FAMILY 5.9 OS=Arabidopsis thaliana OX=3702 GN=NPF5.9 PE=2 SV=1 && PF00854:POT family
gene_scaffold_9_g33166_t1	2.78265	0.000523751	scaffold_9	585005	589810	protein_coding	- && sp|A4VQH7|RUTD_PSEU5 Putative aminoacrylate hydrolase RutD OS=Pseudomonas stutzeri (strain A1501) OX=379731 GN=rutD PE=3 SV=1 && PF12697:Alpha/beta hydrolase family
gene_scaffold_35_g63045_t1	2.77909	0.00101264	scaffold_35	1389153	1392545	protein_coding	- && sp|Q05085|PTR7_ARATH Protein NRT1/ PTR FAMILY 6.3 OS=Arabidopsis thaliana OX=3702 GN=NPF6.3 PE=1 SV=1 && PF00854:POT family
gene_scaffold_37_g63810_t1	2.7703	1.34544e-06	scaffold_37	859978	862952	protein_coding	- && sp|Q9FG13|CXE15_ARATH Probable carboxylesterase 15 OS=Arabidopsis thaliana OX=3702 GN=CXE15 PE=2 SV=1 && PF07859:alpha/beta hydrolase fold
gene_scaffold_8_g32509_t1	2.77024	0.000773941	scaffold_8	10726248	10729163	protein_coding	- && sp|P77931|PVADH_PSESP Polyvinylalcohol dehydrogenase OS=Pseudomonas sp. OX=306 GN=pvaA PE=1 SV=1 && PF13360:PQQ-like domain
gene_scaffold_3_g13254_t1	2.76807	0.000368414	scaffold_3	9631883	9633441	protein_coding	- && sp|F4I9E1|NFD4_ARATH Protein NUCLEAR FUSION DEFECTIVE 4 OS=Arabidopsis thaliana OX=3702 GN=NFD4 PE=3 SV=1 && PF06813:Nodulin-like
gene_scaffold_10_g37542_t1	2.76555	0.000413997	scaffold_10	7781330	7782530	protein_coding	- && sp|Q9FKL2|MYB36_ARATH Transcription factor MYB36 OS=Arabidopsis thaliana OX=3702 GN=MYB36 PE=1 SV=1 && PF00249:Myb-like DNA-binding domain
gene_scaffold_1_g2140_t1	2.76173	2.09457e-08	scaffold_1	9963457	9964863	protein_coding	- && sp|A7MAS5|75L17_MALDO Phloretin 4'-O-glucosyltransferase OS=Malus domestica OX=3750 GN=UGT75L17 PE=1 SV=1 && PF00201:UDP-glucoronosyl and UDP-glucosyl transferase
gene_scaffold_5_g22485_t1	2.76147	0.00109016	scaffold_5	11439391	11440379	protein_coding	- && sp|P22179|PSAH_SPIOL Photosystem I reaction center subunit VI, chloroplastic OS=Spinacia oleracea OX=3562 GN=PSAH PE=1 SV=1 && PF03244:Photosystem I reaction centre subunit VI
gene_scaffold_15_g46984_t1	2.75703	0.0010608	scaffold_15	1061007	1065176	protein_coding	- && sp|P51373|YCF23_PORPU Uncharacterized protein ycf23 OS=Porphyra purpurea OX=2787 GN=ycf23 PE=3 SV=1 && PF04481:Protein of unknown function (DUF561)
gene_scaffold_11_g39191_t1	2.7457	6.14161e-06	scaffold_11	2365435	2368667	protein_coding	- && sp|Q6YU51|DXS2_ORYSJ Probable 1-deoxy-D-xylulose-5-phosphate synthase 2, chloroplastic OS=Oryza sativa subsp. japonica OX=39947 GN=Os07g0190000 PE=2 SV=1 && PF02780:Transketolase, C-terminal domain|PF13292:1-deoxy-D-xylulose-5-phosphate synthase|PF02
gene_scaffold_3_g14021_t1	2.74221	2.20386e-05	scaffold_3	12897229	12898473	protein_coding	- && sp|Q8GX29|SKI25_ARATH F-box/kelch-repeat protein SKIP25 OS=Arabidopsis thaliana OX=3702 GN=SKIP25 PE=1 SV=1 && -
gene_scaffold_10_g37632_t1	2.73972	3.87277e-07	scaffold_10	8157771	8159081	protein_coding	- && sp|Q9LVS0|KUA1_ARATH Transcription factor KUA1 OS=Arabidopsis thaliana OX=3702 GN=KUA1 PE=1 SV=1 && PF00249:Myb-like DNA-binding domain
gene_scaffold_5_g21802_t1	2.73678	0.00481335	scaffold_5	8163348	8166636	protein_coding	- && sp|C0LGP4|Y3475_ARATH Probable LRR receptor-like serine/threonine-protein kinase At3g47570 OS=Arabidopsis thaliana OX=3702 GN=At3g47570 PE=2 SV=1 && PF08263:Leucine rich repeat N-terminal domain|PF00069:Protein kinase domain|PF13855:Leucine rich repe
gene_scaffold_2_g8606_t1	2.73071	5.36535e-06	scaffold_2	10801866	10803785	protein_coding	- && sp|Q9XE58|SCL14_ARATH Scarecrow-like protein 14 OS=Arabidopsis thaliana OX=3702 GN=SCL14 PE=1 SV=2 && PF03514:GRAS domain family
gene_scaffold_16_g48926_t1	2.73038	0.000553962	scaffold_16	3951091	3952488	protein_coding	- && sp|Q9SEI0|WER_ARATH Transcription factor WER OS=Arabidopsis thaliana OX=3702 GN=WER PE=1 SV=1 && PF00249:Myb-like DNA-binding domain
gene_scaffold_2_g8818_t1	2.72942	0.0036514	scaffold_2	11554310	11556783	protein_coding	- && sp|P0DKI3|TRNH1_ARATH Tropinone reductase homolog At1g07440 OS=Arabidopsis thaliana OX=3702 GN=At1g07440 PE=1 SV=1 && PF13561:Enoyl-(Acyl carrier protein) reductase
gene_scaffold_2_g9810_t1	2.72695	0.00172805	scaffold_2	15956228	15957959	protein_coding	- && sp|Q9LVJ0|UVB31_ARATH UV-B-induced protein At3g17800, chloroplastic OS=Arabidopsis thaliana OX=3702 GN=At3g17800 PE=2 SV=1 && PF05542:Protein of unknown function (DUF760)
gene_scaffold_6_g25633_t1	2.72609	0.00167827	scaffold_6	8137471	8140337	protein_coding	- && sp|Q5ZJ01|AB17B_CHICK Alpha/beta hydrolase domain-containing protein 17B OS=Gallus gallus OX=9031 GN=ABHD17B PE=2 SV=1 && PF12146:Serine aminopeptidase, S33
gene_scaffold_8_g31367_t1	2.72552	0.00455322	scaffold_8	5389654	5392571	protein_coding	- && - && PF14383:DUF761-associated sequence motif|PF14309:Domain of unknown function (DUF4378)
gene_scaffold_2_g9666_t1	2.72413	0.00117777	scaffold_2	15231698	15232579	protein_coding	NA
gene_scaffold_1_g2139_t1	2.72248	0.000355576	scaffold_1	9960249	9961529	protein_coding	- && sp|A7MAS5|75L17_MALDO Phloretin 4'-O-glucosyltransferase OS=Malus domestica OX=3750 GN=UGT75L17 PE=1 SV=1 && -
gene_scaffold_8_g30982_t1	2.71553	0.000165023	scaffold_8	3600700	3601049	protein_coding	NA
gene_scaffold_10_g35877_t1	2.715	2.01443e-07	scaffold_10	279749	283326	protein_coding	- && - && PF00078:Reverse transcriptase (RNA-dependent DNA polymerase)|PF13966:zinc-binding in reverse transcriptase
gene_scaffold_8_g31832_t1	2.70256	0.0010338	scaffold_8	7648817	7649778	protein_coding	NA
gene_scaffold_23_g55859_t1	2.70231	0.00201407	scaffold_23	993795	997311	protein_coding	- && sp|P51850|PDC1_PEA Pyruvate decarboxylase 1 OS=Pisum sativum OX=3888 GN=PDC1 PE=2 SV=1 && PF02776:Thiamine pyrophosphate enzyme, N-terminal TPP binding domain|PF00205:Thiamine pyrophosphate enzyme, central domain
gene_scaffold_5_g22834_t1	2.69833	0.00384443	scaffold_5	13207052	13208680	protein_coding	- && sp|F4HV65|DRMH4_ARATH Dormancy-associated protein homolog 4 OS=Arabidopsis thaliana OX=3702 GN=At1g54070 PE=3 SV=1 && PF05564:Dormancy/auxin associated protein
gene_scaffold_3_g13037_t1	2.69753	6.72872e-05	scaffold_3	7141561	7142079	protein_coding	- && - && PF03350:Uncharacterized protein family, UPF0114
gene_scaffold_17_g49581_t1	2.69515	0.000176184	scaffold_17	1409185	1409532	protein_coding	NA
gene_scaffold_1_g1911_t1	2.6934	0.000307441	scaffold_1	8840581	8842448	protein_coding	- && sp|Q9SD84|PDCB2_ARATH PLASMODESMATA CALLOSE-BINDING PROTEIN 2 OS=Arabidopsis thaliana OX=3702 GN=PDCB2 PE=1 SV=1 && PF07983:X8 domain
gene_scaffold_8_g31261_t1	2.68443	0.000201293	scaffold_8	4856011	4856900	protein_coding	- && - && PF06521:PAR1 protein
gene_scaffold_5_g23680_t1	2.68349	0.00221735	scaffold_5	17071627	17072937	protein_coding	- && sp|P0DO25|AT9_ACTDE Alcohol acyltransferase 9 OS=Actinidia deliciosa OX=3627 GN=AT9 PE=1 SV=1 && PF02458:Transferase family
gene_scaffold_3_g13661_t1	2.67644	1.36139e-05	scaffold_3	11318776	11321774	protein_coding	- && sp|O82281|BRXL1_ARATH Protein Brevis radix-like 1 OS=Arabidopsis thaliana OX=3702 GN=BRXL1 PE=2 SV=2 && PF08381:Transcription factor regulating root and shoot growth via Pin3
gene_scaffold_12_g42264_t1	2.67395	1.14423e-06	scaffold_12	4538444	4543037	protein_coding	- && sp|Q8L4H0|WEE1_ARATH Wee1-like protein kinase OS=Arabidopsis thaliana OX=3702 GN=WEE1 PE=1 SV=1 && PF00069:Protein kinase domain
gene_scaffold_8_g31375_t1	2.66657	1.02622e-07	scaffold_8	5427133	5434576	protein_coding	- && sp|Q9SM59|PGMP_PEA Phosphoglucomutase, chloroplastic OS=Pisum sativum OX=3888 GN=PGMP PE=2 SV=1 && PF02878:Phosphoglucomutase/phosphomannomutase, alpha/beta/alpha domain I|PF02880:Phosphoglucomutase/phosphomannomutase, alpha/beta/alpha domain III|PF0
gene_scaffold_4_g16635_t1	2.65273	0.00108965	scaffold_4	3646910	3648393	protein_coding	NA
gene_scaffold_13_g44566_t1	2.6324	1.64164e-06	scaffold_13	6849029	6849283	protein_coding	NA
gene_scaffold_1_g5315_t1	2.62197	1.31116e-06	scaffold_1	25029283	25032912	protein_coding	NA
gene_scaffold_24_g56993_t1	2.61957	0.000337383	scaffold_24	2557461	2557628	protein_coding	NA
gene_scaffold_114_g79121_t1	2.61596	1.14663e-06	scaffold_114	177467	179437	protein_coding	- && sp|P0A3U0|LTRA_LACLC Group II intron-encoded protein LtrA OS=Lactococcus lactis subsp. cremoris OX=1359 GN=ltrA PE=1 SV=1 && PF01348:Type II intron maturase
gene_scaffold_21_g54608_t1	2.6129	2.84809e-06	scaffold_21	3455922	3458199	protein_coding	NA
gene_scaffold_10_g36004_t1	2.61133	3.28089e-08	scaffold_10	729251	730490	protein_coding	NA
gene_scaffold_2_g9809_t1	2.61083	0.000464805	scaffold_2	15954064	15954510	protein_coding	NA
gene_scaffold_77_g74808_t1	2.61081	0.00199472	scaffold_77	608891	610722	protein_coding	- && sp|Q940P5|TET19_ARATH Tetraspanin-19 OS=Arabidopsis thaliana OX=3702 GN=TOM2AH3 PE=2 SV=1 && -
gene_scaffold_24_g56684_t1	2.6097	0.00135214	scaffold_24	1131342	1132363	protein_coding	- && - && PF13716:Divergent CRAL/TRIO domain
gene_scaffold_28_g59731_t1	2.60782	2.58141e-05	scaffold_28	2358951	2359924	protein_coding	- && sp|O64416|RBS_MARPA Ribulose bisphosphate carboxylase small subunit, chloroplastic OS=Marchantia paleacea OX=56867 GN=RBCS PE=2 SV=1 && PF00101:Ribulose bisphosphate carboxylase, small chain
gene_scaffold_71_g73682_t1	2.60677	0.000158633	scaffold_71	916066	926550	protein_coding	NA
gene_scaffold_2_g10849_t1	2.60662	0.00120429	scaffold_2	20851244	20853868	protein_coding	- && sp|Q2QYH7|C14C2_ORYSJ Cytochrome P450 714C2 OS=Oryza sativa subsp. japonica OX=39947 GN=CYP714C2 PE=2 SV=1 && PF00067:Cytochrome P450
gene_scaffold_8_g32394_t1	2.60562	0.000132637	scaffold_8	10167045	10171581	protein_coding	- && sp|O65718|CNGC2_ARATH Cyclic nucleotide-gated ion channel 2 OS=Arabidopsis thaliana OX=3702 GN=CNGC2 PE=1 SV=1 && PF00520:Ion transport protein
gene_scaffold_105_g78479_t1	2.57878	0.00504959	scaffold_105	286683	287738	protein_coding	- && sp|O80327|TLP1_PYRPY Thaumatin-like protein 1 OS=Pyrus pyrifolia OX=3767 GN=TL1 PE=1 SV=1 && PF00314:Thaumatin family
gene_scaffold_21_g53836_t1	2.578	0.00077144	scaffold_21	147294	154554	protein_coding	- && sp|Q8W3Z2|LUPS_BETPL Lupeol synthase OS=Betula platyphylla OX=78630 GN=OSCBPW PE=1 SV=1 && PF13243:Squalene-hopene cyclase C-terminal domain|PF13249:Squalene-hopene cyclase N-terminal domain
gene_scaffold_8_g32085_t1	2.57575	0.000207278	scaffold_8	8741548	8743278	protein_coding	- && sp|Q9CXS4|CENPV_MOUSE Centromere protein V OS=Mus musculus OX=10090 GN=Cenpv PE=1 SV=2 && PF04828:Glutathione-dependent formaldehyde-activating enzyme
gene_scaffold_7_g28361_t1	2.57411	3.17216e-10	scaffold_7	6536179	6538063	protein_coding	- && sp|O49858|C82A3_SOYBN Cytochrome P450 82A3 OS=Glycine max OX=3847 GN=CYP82A3 PE=2 SV=1 && PF00067:Cytochrome P450
gene_scaffold_19_g52373_t1	2.56962	0.000609561	scaffold_19	3090799	3091615	protein_coding	- && sp|Q03662|GSTX1_TOBAC Probable glutathione S-transferase OS=Nicotiana tabacum OX=4097 PE=2 SV=1 && PF00043:Glutathione S-transferase, C-terminal domain
gene_scaffold_5_g22662_t1	2.56884	6.50387e-08	scaffold_5	12313780	12318335	protein_coding	- && sp|Q94IA6|C90D1_ARATH 3-epi-6-deoxocathasterone 23-monooxygenase CYP90D1 OS=Arabidopsis thaliana OX=3702 GN=CYP90D1 PE=1 SV=1 && PF00067:Cytochrome P450
gene_scaffold_17_g49602_t1	2.56802	0.0030429	scaffold_17	1512255	1512831	protein_coding	- && sp|O81464|HIP24_ARATH Heavy metal-associated isoprenylated plant protein 24 OS=Arabidopsis thaliana OX=3702 GN=HIPP24 PE=1 SV=1 && PF00403:Heavy-metal-associated domain
gene_scaffold_2_g9304_t1	2.56429	0.0037463	scaffold_2	13490784	13493483	protein_coding	- && sp|V9M2S5|RPV1_VITRO Disease resistance protein RPV1 OS=Vitis rotundifolia OX=103349 GN=RPV1 PE=1 SV=1 && -
gene_scaffold_33_g62086_t1	2.56016	0.000194559	scaffold_33	1349366	1351462	protein_coding	- && - && PF05097:Protein of unknown function (DUF688)
gene_scaffold_8_g31827_t1	2.55909	0.000402983	scaffold_8	7626061	7628123	protein_coding	- && sp|P11369|LORF2_MOUSE LINE-1 retrotransposable element ORF2 protein OS=Mus musculus OX=10090 GN=Pol PE=1 SV=2 && PF00078:Reverse transcriptase (RNA-dependent DNA polymerase)
gene_scaffold_16_g49013_t1	2.55745	4.98309e-06	scaffold_16	4401015	4401332	protein_coding	- && sp|Q29Q81|SMR6_ARATH Cyclin-dependent protein kinase inhibitor SMR6 OS=Arabidopsis thaliana OX=3702 GN=SMR6 PE=1 SV=1 && -
gene_scaffold_21_g54653_t1	2.55511	6.54187e-05	scaffold_21	3619357	3624297	protein_coding	NA
gene_scaffold_8_g30957_t1	2.55431	0.00259575	scaffold_8	3469412	3471346	protein_coding	- && sp|Q9SIT6|AB5G_ARATH ABC transporter G family member 5 OS=Arabidopsis thaliana OX=3702 GN=ABCG5 PE=2 SV=1 && PF01061:ABC-2 type transporter|PF00005:ABC transporter
gene_scaffold_8_g32628_t1	2.55204	0.00206484	scaffold_8	11299278	11300446	protein_coding	- && sp|F4KHA8|WTR41_ARATH WAT1-related protein At5g40230 OS=Arabidopsis thaliana OX=3702 GN=At5g40230 PE=3 SV=1 && -
gene_scaffold_3_g15228_t1	2.54873	1.0245e-05	scaffold_3	18278643	18281169	protein_coding	- && sp|Q7XJ60|EB1A_ARATH Microtubule-associated protein RP/EB family member 1A OS=Arabidopsis thaliana OX=3702 GN=EB1A PE=1 SV=1 && PF03271:EB1-like C-terminal motif|PF00307:Calponin homology (CH) domain
gene_scaffold_78_g74868_t1	2.54601	0.00145411	scaffold_78	79344	89877	protein_coding	- && sp|Q9SMJ3|ZDS_CAPAN Zeta-carotene desaturase, chloroplastic/chromoplastic OS=Capsicum annuum OX=4072 GN=ZDS PE=1 SV=1 && PF01593:Flavin containing amine oxidoreductase
gene_scaffold_12_g42416_t1	2.54383	0.00244443	scaffold_12	5203569	5204121	protein_coding	NA
gene_scaffold_3_g14898_t1	2.54306	0.00156517	scaffold_3	16806501	16807640	protein_coding	- && sp|Q9FL07|ATL46_ARATH RING-H2 finger protein ATL46 OS=Arabidopsis thaliana OX=3702 GN=ATL46 PE=2 SV=1 && PF13639:Ring finger domain
gene_scaffold_26_g58131_t1	2.54187	4.24112e-06	scaffold_26	1287237	1291990	protein_coding	- && sp|A3C4S4|GME1_ORYSJ GDP-mannose 3,5-epimerase 1 OS=Oryza sativa subsp. japonica OX=39947 GN=GME-1 PE=1 SV=1 && PF01370:NAD dependent epimerase/dehydratase family
gene_scaffold_24_g56562_t1	2.53853	0.00032021	scaffold_24	557789	559484	protein_coding	- && - && PF05742:Transport and Golgi organisation 2
gene_scaffold_10_g38321_t1	2.53832	0.00405745	scaffold_10	10974385	10982157	protein_coding	- && sp|P11369|LORF2_MOUSE LINE-1 retrotransposable element ORF2 protein OS=Mus musculus OX=10090 GN=Pol PE=1 SV=2 && PF13456:Reverse transcriptase-like|PF00078:Reverse transcriptase (RNA-dependent DNA polymerase)|PF13966:zinc-binding in reverse transcrip
gene_scaffold_24_g56478_t1	2.53553	3.79268e-05	scaffold_24	204792	209139	protein_coding	- && sp|Q9C9K5|PILS3_ARATH Protein PIN-LIKES 3 OS=Arabidopsis thaliana OX=3702 GN=PILS3 PE=2 SV=1 && PF03547:Membrane transport protein
gene_scaffold_35_g63080_t1	2.5299	0.00201302	scaffold_35	1555932	1556267	protein_coding	NA
gene_scaffold_7_g27738_t1	2.52691	1.21823e-07	scaffold_7	3793874	3795888	protein_coding	- && - && PF04788:Protein of unknown function (DUF620)
gene_scaffold_2_g10490_t1	2.52383	0.000122239	scaffold_2	19099557	19104315	protein_coding	- && sp|Q84WB7|GINT1_ARATH Glucosamine inositolphosphorylceramide transferase 1 OS=Arabidopsis thaliana OX=3702 GN=GINT1 PE=1 SV=1 && PF09258:Glycosyl transferase family 64 domain
gene_scaffold_9_g34721_t1	2.52306	3.60138e-09	scaffold_9	7668875	7673048	protein_coding	- && sp|Q67Y83|SCP51_ARATH Serine carboxypeptidase-like 51 OS=Arabidopsis thaliana OX=3702 GN=SCPL51 PE=2 SV=2 && PF00450:Serine carboxypeptidase
gene_scaffold_1_g173_t1	2.52217	0.00034833	scaffold_1	739311	741782	protein_coding	- && sp|Q9FLW0|Y5241_ARATH Probable receptor-like protein kinase At5g24010 OS=Arabidopsis thaliana OX=3702 GN=At5g24010 PE=1 SV=1 && PF07714:Protein tyrosine kinase|PF12819:Malectin-like domain
gene_scaffold_29_g59813_t1	2.51782	6.42704e-05	scaffold_29	1458615	1463224	protein_coding	- && sp|Q99315|YG31B_YEAST Transposon Ty3-G Gag-Pol polyprotein OS=Saccharomyces cerevisiae (strain ATCC 204508 / S288c) OX=559292 GN=TY3B-G PE=1 SV=3 && PF00078:Reverse transcriptase (RNA-dependent DNA polymerase)|PF17921:Integrase zinc binding domain|PF
gene_scaffold_10_g36244_t1	2.50809	0.00240706	scaffold_10	1925003	1926574	protein_coding	- && sp|Q96303|PHT14_ARATH Inorganic phosphate transporter 1-4 OS=Arabidopsis thaliana OX=3702 GN=PHT1-4 PE=1 SV=1 && PF00083:Sugar (and other) transporter
gene_scaffold_16_g49036_t1	2.5076	1.4009e-05	scaffold_16	4500117	4502261	protein_coding	- && sp|Q9FFJ3|PIRL1_ARATH Plant intracellular Ras-group-related LRR protein 1 OS=Arabidopsis thaliana OX=3702 GN=PIRL1 PE=2 SV=1 && PF13855:Leucine rich repeat
gene_scaffold_5_g22502_t1	2.50297	0.00113953	scaffold_5	11522512	11523355	protein_coding	NA
gene_scaffold_16_g49059_t1	2.4995	1.26667e-06	scaffold_16	4602241	4605108	protein_coding	- && sp|Q9LY84|GDL76_ARATH GDSL esterase/lipase At5g14450 OS=Arabidopsis thaliana OX=3702 GN=At5g14450 PE=2 SV=1 && PF00657:GDSL-like Lipase/Acylhydrolase
gene_scaffold_13_g43611_t1	2.49924	3.35573e-08	scaffold_13	2742431	2743162	protein_coding	- && - && PF07939:Protein of unknown function (DUF1685)
gene_scaffold_2_g10951_t1	2.49301	9.97964e-05	scaffold_2	21336209	21344926	protein_coding	- && sp|Q9M1C7|AB9C_ARATH ABC transporter C family member 9 OS=Arabidopsis thaliana OX=3702 GN=ABCC9 PE=2 SV=2 && PF00005:ABC transporter|PF00664:ABC transporter transmembrane region
gene_scaffold_8_g32676_t1	2.48324	2.43365e-05	scaffold_8	11533123	11539765	protein_coding	- && sp|Q9LK90|ALA8_ARATH Probable phospholipid-transporting ATPase 8 OS=Arabidopsis thaliana OX=3702 GN=ALA8 PE=3 SV=1 && PF00122:E1-E2 ATPase|PF16212:Phospholipid-translocating P-type ATPase C-terminal|PF13246:Cation transport ATPase (P-type)|PF16209:Ph
gene_scaffold_15_g48027_t1	2.48082	0.000285382	scaffold_15	5635791	5636198	protein_coding	NA
gene_scaffold_15_g46937_t1	2.4805	5.42827e-05	scaffold_15	852205	854493	protein_coding	- && sp|O49725|PUP10_ARATH Probable purine permease 10 OS=Arabidopsis thaliana OX=3702 GN=PUP10 PE=2 SV=2 && PF16913:Purine nucleobase transmembrane transport
gene_scaffold_5_g22140_t1	2.47364	0.00210028	scaffold_5	9790116	9792675	protein_coding	- && sp|Q8W1D5|CIPKP_ARATH CBL-interacting serine/threonine-protein kinase 25 OS=Arabidopsis thaliana OX=3702 GN=CIPK25 PE=2 SV=1 && PF00069:Protein kinase domain|PF03822:NAF domain
gene_scaffold_1_g1022_t1	2.46767	0.00224303	scaffold_1	4651754	4654375	protein_coding	- && sp|P24805|TSJT1_TOBAC Stem-specific protein TSJT1 OS=Nicotiana tabacum OX=4097 GN=TSJT1 PE=2 SV=1 && PF12481:Aluminium induced protein
gene_scaffold_8_g31072_t1	2.4661	0.000557669	scaffold_8	4017479	4030265	protein_coding	- && sp|Q9LF97|Y3295_ARATH CBS domain-containing protein CBSCBSPB3 OS=Arabidopsis thaliana OX=3702 GN=CBSCBSPB3 PE=1 SV=1 && -
gene_scaffold_100_g77896_t1	2.45806	0.00370962	scaffold_100	45148	46627	protein_coding	- && sp|Q9SH58|MAKR2_ARATH Probable membrane-associated kinase regulator 2 OS=Arabidopsis thaliana OX=3702 GN=MAKR2 PE=2 SV=1 && -
gene_scaffold_7_g29598_t1	2.45135	0.0012236	scaffold_7	11759706	11759993	protein_coding	NA
gene_scaffold_7_g27696_t1	2.44402	0.000589047	scaffold_7	3575127	3575950	protein_coding	- && sp|Q41001|BCP_PEA Blue copper protein OS=Pisum sativum OX=3888 PE=2 SV=1 && PF02298:Plastocyanin-like domain
gene_scaffold_67_g72623_t1	2.43945	2.53709e-06	scaffold_67	377138	381893	protein_coding	- && sp|A3C4S4|GME1_ORYSJ GDP-mannose 3,5-epimerase 1 OS=Oryza sativa subsp. japonica OX=39947 GN=GME-1 PE=1 SV=1 && PF01370:NAD dependent epimerase/dehydratase family
gene_scaffold_1_g398_t1	2.42785	2.19726e-05	scaffold_1	1792237	1797708	protein_coding	- && sp|Q9SW80|BLH2_ARATH BEL1-like homeodomain protein 2 OS=Arabidopsis thaliana OX=3702 GN=BLH2 PE=1 SV=3 && PF05920:Homeobox KN domain|PF07526:Associated with HOX
gene_scaffold_1_g778_t1	2.42547	0.000720561	scaffold_1	3421080	3421959	protein_coding	- && sp|Q9LQ81|ADF10_ARATH Actin-depolymerizing factor 10 OS=Arabidopsis thaliana OX=3702 GN=ADF10 PE=2 SV=1 && PF00241:Cofilin/tropomyosin-type actin-binding protein
gene_scaffold_24_g56668_t1	2.42489	0.00374033	scaffold_24	1019344	1023785	protein_coding	- && sp|Q9FH04|ADHL7_ARATH Alcohol dehydrogenase-like 7 OS=Arabidopsis thaliana OX=3702 GN=At5g42250 PE=2 SV=1 && PF08240:Alcohol dehydrogenase GroES-like domain|PF00107:Zinc-binding dehydrogenase
gene_scaffold_9_g34377_t1	2.42403	0.00321416	scaffold_9	6151183	6152326	protein_coding	NA
gene_scaffold_14_g46564_t1	2.41692	2.60033e-08	scaffold_14	6243923	6244576	protein_coding	NA
gene_scaffold_16_g49006_t1	2.41679	0.00224469	scaffold_16	4371230	4372405	protein_coding	- && sp|A7QEU4|PER5_VITVI Peroxidase 5 OS=Vitis vinifera OX=29760 GN=GSVIVT00037159001 PE=1 SV=2 && PF00141:Peroxidase
gene_scaffold_71_g73581_t1	2.41474	1.08981e-10	scaffold_71	395846	399203	protein_coding	- && sp|Q42456|ASPR1_ORYSJ Aspartic proteinase oryzasin-1 OS=Oryza sativa subsp. japonica OX=39947 GN=Os05g0567100 PE=2 SV=2 && PF03489:Saposin-like type B, region 2|PF05184:Saposin-like type B, region 1|PF00026:Eukaryotic aspartyl protease
gene_scaffold_12_g42475_t1	2.41409	0.00256251	scaffold_12	5442025	5443449	protein_coding	- && sp|I6YGS0|EPHA_MYCTU Epoxide hydrolase A OS=Mycobacterium tuberculosis (strain ATCC 25618 / H37Rv) OX=83332 GN=ephA PE=1 SV=1 && PF00561:alpha/beta hydrolase fold
gene_scaffold_11_g40771_t1	2.4125	0.00274953	scaffold_11	9396483	9401175	protein_coding	- && sp|Q9ZT94|POLR2_ARATH Retrovirus-related Pol polyprotein from transposon RE2 OS=Arabidopsis thaliana OX=3702 GN=RE2 PE=4 SV=1 && PF13976:GAG-pre-integrase domain|PF07727:Reverse transcriptase (RNA-dependent DNA polymerase)
gene_scaffold_23_g55681_t1	2.41101	0.00219189	scaffold_23	250024	250801	protein_coding	- && sp|Q05349|12KD_FRAAN Auxin-repressed 12.5 kDa protein OS=Fragaria ananassa OX=3747 PE=2 SV=1 && PF05564:Dormancy/auxin associated protein
gene_scaffold_17_g49408_t1	2.40561	0.000410597	scaffold_17	553517	560161	protein_coding	- && sp|B3LFA4|SYCC2_ARATH Cysteine--tRNA ligase 2, cytoplasmic OS=Arabidopsis thaliana OX=3702 GN=At5g38830 PE=2 SV=1 && PF01406:tRNA synthetases class I (C) catalytic domain
gene_scaffold_18_g51540_t1	2.40035	0.00333741	scaffold_18	4501929	4507315	protein_coding	NA
gene_scaffold_8_g30752_t1	2.39994	0.0014543	scaffold_8	2581755	2588754	protein_coding	- && sp|O81816|MO2_ARATH Monooxygenase 2 OS=Arabidopsis thaliana OX=3702 GN=MO2 PE=2 SV=1 && PF05699:hAT family C-terminal dimerisation region|PF01494:FAD binding domain|PF14372:Domain of unknown function (DUF4413)
gene_scaffold_27_g58655_t1	2.39966	0.000502869	scaffold_27	396205	397943	protein_coding	- && sp|Q9FF99|AAP7_ARATH Probable amino acid permease 7 OS=Arabidopsis thaliana OX=3702 GN=AAP7 PE=2 SV=1 && PF01490:Transmembrane amino acid transporter protein
gene_scaffold_12_g41937_t1	2.39587	1.72377e-05	scaffold_12	3293115	3296776	protein_coding	- && - && PF03372:Endonuclease/Exonuclease/phosphatase family
gene_scaffold_82_g75681_t1	2.39392	8.25601e-08	scaffold_82	403640	405928	protein_coding	- && sp|Q9SRK5|LSF2_ARATH Phosphoglucan phosphatase LSF2, chloroplastic OS=Arabidopsis thaliana OX=3702 GN=LSF2 PE=1 SV=1 && PF00782:Dual specificity phosphatase, catalytic domain
gene_scaffold_5_g22925_t1	2.39081	0.000516658	scaffold_5	13608632	13611446	protein_coding	- && sp|A1XWY7|CFAT_PETHY Coniferyl alcohol acyltransferase OS=Petunia hybrida OX=4102 GN=CFAT PE=1 SV=1 && PF02458:Transferase family
gene_scaffold_27_g59097_t1	2.38462	0.000230914	scaffold_27	2175736	2177675	protein_coding	- && sp|Q8VYE5|E1312_ARATH Glucan endo-1,3-beta-glucosidase 12 OS=Arabidopsis thaliana OX=3702 GN=At4g29360 PE=2 SV=1 && PF07983:X8 domain|PF00332:Glycosyl hydrolases family 17
gene_scaffold_2_g9437_t1	2.37463	2.31655e-05	scaffold_2	14075505	14077377	protein_coding	- && sp|Q8RX71|BAG4_ARATH BAG family molecular chaperone regulator 4 OS=Arabidopsis thaliana OX=3702 GN=BAG4 PE=1 SV=1 && PF02179:BAG domain
gene_scaffold_15_g47773_t1	2.37449	0.00141323	scaffold_15	4531735	4535021	protein_coding	- && sp|Q6ID77|MED11_ARATH Mediator of RNA polymerase II transcription subunit 11 OS=Arabidopsis thaliana OX=3702 GN=MED11 PE=1 SV=1 && -
gene_scaffold_2_g8249_t1	2.36869	7.90285e-05	scaffold_2	9139439	9140666	protein_coding	- && - && PF13961:Domain of unknown function (DUF4219)|PF12796:Ankyrin repeats (3 copies)
gene_scaffold_6_g26703_t1	2.36094	8.31001e-06	scaffold_6	12452205	12455972	protein_coding	- && - && PF00078:Reverse transcriptase (RNA-dependent DNA polymerase)
gene_scaffold_6_g26137_t1	2.36025	0.00171976	scaffold_6	10082054	10091813	protein_coding	- && sp|Q8GVE8|CAPP4_ARATH Phosphoenolpyruvate carboxylase 4 OS=Arabidopsis thaliana OX=3702 GN=PPC4 PE=2 SV=1 && PF00311:Phosphoenolpyruvate carboxylase
gene_scaffold_5_g21656_t1	2.35843	0.00139375	scaffold_5	7436673	7436994	protein_coding	- && sp|P24076|BGIA_MOMCH Glu S.griseus protease inhibitor OS=Momordica charantia OX=3673 PE=1 SV=1 && -
gene_scaffold_9_g34384_t1	2.35429	0.00212047	scaffold_9	6202585	6207979	protein_coding	- && sp|Q5HZL1|ERI2_XENLA ERI1 exoribonuclease 2 OS=Xenopus laevis OX=8355 GN=eri2 PE=2 SV=1 && PF00929:Exonuclease
gene_scaffold_35_g62982_t1	2.35346	1.8775e-11	scaffold_35	1068455	1071707	protein_coding	- && sp|Q8H1H9|AMO_ARATH Primary amine oxidase OS=Arabidopsis thaliana OX=3702 GN=At1g62810 PE=2 SV=1 && PF02727:Copper amine oxidase, N2 domain|PF01179:Copper amine oxidase, enzyme domain|PF02728:Copper amine oxidase, N3 domain
gene_scaffold_5_g21406_t1	2.35246	0.000266732	scaffold_5	6369315	6371416	protein_coding	- && sp|Q9LW68|LSH4_ARATH Protein LIGHT-DEPENDENT SHORT HYPOCOTYLS 4 OS=Arabidopsis thaliana OX=3702 GN=LSH4 PE=1 SV=1 && PF04852:Protein of unknown function (DUF640)
gene_scaffold_12_g41412_t1	2.34999	5.8659e-06	scaffold_12	837403	841676	protein_coding	- && sp|Q8LSN2|BBM2_BRANA AP2-like ethylene-responsive transcription factor BBM2 OS=Brassica napus OX=3708 GN=BBM2 PE=2 SV=1 && PF00847:AP2 domain
gene_scaffold_77_g74806_t1	2.34983	0.000191657	scaffold_77	598933	603814	protein_coding	- && sp|Q9M022|AIRP2_ARATH E3 ubiquitin-protein ligase AIRP2 OS=Arabidopsis thaliana OX=3702 GN=AIRP2 PE=1 SV=1 && PF13920:Zinc finger, C3HC4 type (RING finger)
gene_scaffold_8_g32380_t1	2.34967	3.20554e-18	scaffold_8	10083835	10093446	protein_coding	- && sp|P53536|PHSL_VICFA Alpha-1,4 glucan phosphorylase L isozyme, chloroplastic/amyloplastic OS=Vicia faba OX=3906 GN=PHO1 PE=2 SV=2 && PF00343:Carbohydrate phosphorylase
gene_scaffold_5_g23474_t1	2.34521	6.83332e-06	scaffold_5	16183654	16184445	protein_coding	- && sp|Q8S8S3|DVL11_ARATH Small polypeptide DEVIL 11 OS=Arabidopsis thaliana OX=3702 GN=DVL11 PE=3 SV=1 && PF08137:DVL family
gene_scaffold_37_g63673_t1	2.34455	2.71749e-08	scaffold_37	228774	229388	protein_coding	- && - && PF05553:Cotton fibre expressed protein
gene_scaffold_6_g24268_t1	2.34312	0.00300323	scaffold_6	2303864	2304157	protein_coding	- && sp|Q9FK62|SAU24_ARATH Auxin-responsive protein SAUR24 OS=Arabidopsis thaliana OX=3702 GN=SAUR24 PE=2 SV=1 && -
gene_scaffold_15_g47970_t1	2.33983	0.000466869	scaffold_15	5420871	5427518	protein_coding	- && sp|Q54V77|PYRG_DICDI CTP synthase OS=Dictyostelium discoideum OX=44689 GN=ctps PE=3 SV=1 && PF06418:CTP synthase N-terminus|PF00117:Glutamine amidotransferase class-I
gene_scaffold_15_g48017_t1	2.33577	1.27294e-10	scaffold_15	5583649	5589306	protein_coding	- && sp|Q9LU01|Y3IP1_ARATH Ycf3-interacting protein 1, chloroplastic OS=Arabidopsis thaliana OX=3702 GN=Y3IP1 PE=1 SV=1 && -
gene_scaffold_15_g47523_t1	2.32547	0.0027362	scaffold_15	3448631	3449650	protein_coding	NA
gene_scaffold_17_g50061_t1	2.32504	0.00105325	scaffold_17	3715031	3716821	protein_coding	- && sp|Q9FLU5|HIP9_ARATH Heavy metal-associated isoprenylated plant protein 9 OS=Arabidopsis thaliana OX=3702 GN=HIPP09 PE=2 SV=1 && PF00403:Heavy-metal-associated domain
gene_scaffold_11_g40839_t1	2.32267	0.00430268	scaffold_11	9691504	9692363	protein_coding	- && sp|P92996|GL120_ARATH Germin-like protein subfamily 1 member 20 OS=Arabidopsis thaliana OX=3702 GN=GLP5A PE=1 SV=1 && PF00190:Cupin
gene_scaffold_9_g34371_t1	2.32258	3.66119e-05	scaffold_9	6129638	6131748	protein_coding	- && sp|P48418|C75A1_PETHY Flavonoid 3',5'-hydroxylase 1 OS=Petunia hybrida OX=4102 GN=CYP75A1 PE=1 SV=1 && PF00067:Cytochrome P450
gene_scaffold_8_g31091_t1	2.31852	1.08915e-07	scaffold_8	4114348	4118162	protein_coding	- && sp|F4KD71|DUR3_ARATH Urea-proton symporter DUR3 OS=Arabidopsis thaliana OX=3702 GN=DUR3 PE=1 SV=1 && PF00474:Sodium:solute symporter family
gene_scaffold_1_g362_t1	2.3177	0.00046644	scaffold_1	1626877	1630155	protein_coding	- && - && PF02362:B3 DNA binding domain
gene_scaffold_1_g361_t1	2.29992	0.00289983	scaffold_1	1625392	1626771	protein_coding	NA
gene_scaffold_8_g32235_t1	2.29849	6.99417e-05	scaffold_8	9509071	9509631	protein_coding	NA
gene_scaffold_16_g48932_t1	2.29344	5.20296e-05	scaffold_16	3983179	3990991	protein_coding	- && sp|Q551H4|FRAY2_DICDI Serine/threonine-protein kinase fray2 OS=Dictyostelium discoideum OX=44689 GN=fray2 PE=3 SV=1 && PF00069:Protein kinase domain
gene_scaffold_36_g63349_t1	2.28313	0.000410336	scaffold_36	851139	853297	protein_coding	- && sp|Q9LFP0|APT5_ARATH Adenine phosphoribosyltransferase 5 OS=Arabidopsis thaliana OX=3702 GN=APT5 PE=1 SV=1 && PF00156:Phosphoribosyl transferase domain
gene_scaffold_1_g2125_t1	2.28144	0.000447114	scaffold_1	9905857	9907242	protein_coding	- && sp|F8WKW0|UGT1_GARJA Crocetin glucosyltransferase, chloroplastic OS=Gardenia jasminoides OX=114476 GN=UGT75L6 PE=1 SV=1 && PF00201:UDP-glucoronosyl and UDP-glucosyl transferase
gene_scaffold_1_g1299_t1	2.26811	0.00073887	scaffold_1	5970512	5974579	protein_coding	- && sp|O81283|TC159_ARATH Translocase of chloroplast 159, chloroplastic OS=Arabidopsis thaliana OX=3702 GN=TOC159 PE=1 SV=1 && PF11886:Translocase of chloroplast 159/132, membrane anchor domain|PF04548:AIG1 family
gene_scaffold_82_g75591_t1	2.26313	0.000139277	scaffold_82	50974	53415	protein_coding	NA
gene_scaffold_34_g62670_t1	2.25491	7.87517e-05	scaffold_34	1621693	1625351	protein_coding	NA
gene_scaffold_39_g64657_t1	2.25346	0.000769092	scaffold_39	1347817	1349224	protein_coding	NA
gene_scaffold_114_g79099_t1	2.25345	3.93435e-05	scaffold_114	138572	140101	protein_coding	- && sp|P05495|ATPAM_NICPL ATP synthase subunit alpha, mitochondrial OS=Nicotiana plumbaginifolia OX=4092 GN=ATPA PE=3 SV=1 && PF02874:ATP synthase alpha/beta family, beta-barrel domain|PF00006:ATP synthase alpha/beta family, nucleotide-binding domain|PF0
gene_scaffold_4_g18653_t1	2.25325	5.36651e-05	scaffold_4	14116010	14121701	protein_coding	- && sp|P08548|LIN1_NYCCO LINE-1 reverse transcriptase homolog OS=Nycticebus coucang OX=9470 PE=4 SV=1 && PF00078:Reverse transcriptase (RNA-dependent DNA polymerase)|PF13966:zinc-binding in reverse transcriptase
gene_scaffold_28_g59396_t1	2.24887	0.000794026	scaffold_28	742886	745047	protein_coding	- && - && PF15811:Small VCP/p97-interacting protein
gene_scaffold_37_g64053_t1	2.24882	0.000684686	scaffold_37	1961635	1965078	protein_coding	NA
gene_scaffold_17_g49304_t1	2.24872	1.43367e-07	scaffold_17	65442	65939	protein_coding	- && sp|Q9ZT50|RHA2A_ARATH E3 ubiquitin-protein ligase RHA2A OS=Arabidopsis thaliana OX=3702 GN=RHA2A PE=1 SV=1 && PF13639:Ring finger domain
gene_scaffold_12_g42320_t1	2.24794	4.41404e-07	scaffold_12	4765533	4766289	protein_coding	NA
gene_scaffold_27_g59058_t1	2.24768	9.12362e-06	scaffold_27	1988211	1988863	protein_coding	NA
gene_scaffold_27_g58672_t1	2.24629	0.00172093	scaffold_27	470079	474167	protein_coding	- && sp|F4JXC5|SBT54_ARATH Subtilisin-like protease SBT5.4 OS=Arabidopsis thaliana OX=3702 GN=SBT5.4 PE=1 SV=1 && PF05922:Peptidase inhibitor I9|PF02225:PA domain|PF17766:Fibronectin type-III domain|PF00082:Subtilase family
gene_scaffold_2_g9812_t1	2.24621	0.000418404	scaffold_2	15962526	15964534	protein_coding	- && sp|Q9SZ46|C82C4_ARATH Xanthotoxin 5-hydroxylase CYP82C4 OS=Arabidopsis thaliana OX=3702 GN=CYP82C4 PE=1 SV=1 && PF00067:Cytochrome P450
gene_scaffold_10_g37672_t1	2.24588	0.00494554	scaffold_10	8344166	8344735	protein_coding	NA
gene_scaffold_15_g47453_t1	2.24191	3.43141e-05	scaffold_15	3163406	3166417	protein_coding	- && sp|Q9SYB0|TAUE2_ARATH Sulfite exporter TauE/SafE family protein 2 OS=Arabidopsis thaliana OX=3702 GN=At1g61740 PE=2 SV=1 && PF01925:Sulfite exporter TauE/SafE
gene_scaffold_15_g47160_t1	2.23959	0.00118694	scaffold_15	1915092	1915439	protein_coding	NA
gene_scaffold_16_g48294_t1	2.23578	3.16999e-07	scaffold_16	916657	918764	protein_coding	- && sp|Q2KNL5|CADH1_OCIBA Cinnamyl alcohol dehydrogenase 1 OS=Ocimum basilicum OX=39350 GN=CAD1 PE=1 SV=1 && PF00107:Zinc-binding dehydrogenase|PF08240:Alcohol dehydrogenase GroES-like domain
gene_scaffold_1_g2683_t1	2.23534	0.00144888	scaffold_1	12342727	12343326	protein_coding	NA
gene_scaffold_8_g32839_t1	2.22693	0.000803583	scaffold_8	12362632	12364026	protein_coding	NA
gene_scaffold_1_g984_t1	2.22253	1.58305e-05	scaffold_1	4484195	4485226	protein_coding	- && sp|Q3E936|MAKR1_ARATH Probable membrane-associated kinase regulator 1 OS=Arabidopsis thaliana OX=3702 GN=MAKR1 PE=1 SV=1 && -
gene_scaffold_10_g35897_t1	2.22056	2.30707e-07	scaffold_10	353788	354565	protein_coding	NA
gene_scaffold_8_g30458_t1	2.2178	0.000827639	scaffold_8	1286235	1288779	protein_coding	- && sp|Q9SIN1|TTL3_ARATH Inactive TPR repeat-containing thioredoxin TTL3 OS=Arabidopsis thaliana OX=3702 GN=TTL3 PE=1 SV=2 && PF13414:TPR repeat
gene_scaffold_7_g28779_t1	2.21566	0.00116699	scaffold_7	8224194	8225206	protein_coding	NA
gene_scaffold_16_g49085_t1	2.215	0.00488744	scaffold_16	4711125	4713263	protein_coding	- && sp|Q9LIP4|C71BX_ARATH Cytochrome P450 71B36 OS=Arabidopsis thaliana OX=3702 GN=CYP71B36 PE=3 SV=1 && -
gene_scaffold_7_g28748_t1	2.21447	0.00189737	scaffold_7	8132468	8135512	protein_coding	NA
gene_scaffold_7_g28497_t1	2.21083	0.00349918	scaffold_7	7022978	7027288	protein_coding	- && sp|Q8RY67|WAKLO_ARATH Wall-associated receptor kinase-like 14 OS=Arabidopsis thaliana OX=3702 GN=WAKL14 PE=2 SV=2 && PF00069:Protein kinase domain
gene_scaffold_102_g78171_t1	2.20597	0.000108547	scaffold_102	227836	228345	protein_coding	- && sp|Q95748|NDUS3_ARATH NADH dehydrogenase [ubiquinone] iron-sulfur protein 3 OS=Arabidopsis thaliana OX=3702 GN=NAD9 PE=1 SV=2 && PF00329:Respiratory-chain NADH dehydrogenase, 30 Kd subunit
gene_scaffold_114_g79110_t1	2.20464	0.000903385	scaffold_114	160077	160973	protein_coding	- && sp|P93311|RM02_ARATH 60S ribosomal protein L2, mitochondrial OS=Arabidopsis thaliana OX=3702 GN=RPL2 PE=1 SV=1 && PF00181:Ribosomal Proteins L2, RNA binding domain
gene_scaffold_34_g62606_t1	2.20455	0.00291918	scaffold_34	1359692	1362693	protein_coding	- && sp|Q9FGR7|PP426_ARATH Pentatricopeptide repeat-containing protein At5g50280, chloroplastic OS=Arabidopsis thaliana OX=3702 GN=EMB1006 PE=2 SV=1 && PF13041:PPR repeat family|PF13812:Pentatricopeptide repeat domain
gene_scaffold_8_g32625_t1	2.20408	4.93299e-05	scaffold_8	11288158	11290129	protein_coding	- && sp|Q9FL08|WTR42_ARATH WAT1-related protein At5g40240 OS=Arabidopsis thaliana OX=3702 GN=At5g40240 PE=2 SV=1 && PF00892:EamA-like transporter family
gene_scaffold_10_g36143_t1	2.19767	0.00393367	scaffold_10	1433906	1435051	protein_coding	- && sp|Q8GXV7|PDLP1_ARATH Plasmodesmata-located protein 1 OS=Arabidopsis thaliana OX=3702 GN=PDLP1 PE=1 SV=2 && PF01657:Salt stress response/antifungal
gene_scaffold_12_g42856_t1	2.19671	8.67312e-05	scaffold_12	6965281	6970967	protein_coding	- && sp|O22898|LACS1_ARATH Long chain acyl-CoA synthetase 1 OS=Arabidopsis thaliana OX=3702 GN=LACS1 PE=2 SV=1 && PF00501:AMP-binding enzyme
gene_scaffold_11_g40788_t1	2.18107	0.00112985	scaffold_11	9466484	9470269	protein_coding	- && sp|Q9ZT94|POLR2_ARATH Retrovirus-related Pol polyprotein from transposon RE2 OS=Arabidopsis thaliana OX=3702 GN=RE2 PE=4 SV=1 && PF07727:Reverse transcriptase (RNA-dependent DNA polymerase)|PF13976:GAG-pre-integrase domain|PF14223:gag-polypeptide of
gene_scaffold_4_g16064_t1	2.17977	3.17334e-06	scaffold_4	1345457	1353448	protein_coding	- && sp|Q8GYL7|PP361_ARATH Pentatricopeptide repeat-containing protein At5g02830, chloroplastic OS=Arabidopsis thaliana OX=3702 GN=At5g02830 PE=2 SV=3 && -
gene_scaffold_2_g9775_t1	2.17854	5.97036e-05	scaffold_2	15789464	15791517	protein_coding	- && sp|F4K1R2|HINT3_ARATH Adenylylsulfatase HINT3 OS=Arabidopsis thaliana OX=3702 GN=HINT3 PE=1 SV=1 && -
gene_scaffold_112_g78980_t1	2.17532	1.64116e-05	scaffold_112	205357	206898	protein_coding	- && sp|Q9SW18|CHLM_ARATH Magnesium protoporphyrin IX methyltransferase, chloroplastic OS=Arabidopsis thaliana OX=3702 GN=CHLM PE=1 SV=1 && PF07109:Magnesium-protoporphyrin IX methyltransferase C-terminus
gene_scaffold_102_g78200_t1	2.17368	0.00178721	scaffold_102	270059	270744	protein_coding	NA
gene_scaffold_74_g74218_t1	2.17101	4.61268e-06	scaffold_74	743442	745312	protein_coding	- && sp|Q9M1K1|ORG2_ARATH Transcription factor ORG2 OS=Arabidopsis thaliana OX=3702 GN=ORG2 PE=1 SV=1 && PF00010:Helix-loop-helix DNA-binding domain
gene_scaffold_6_g24986_t1	2.16947	3.9171e-06	scaffold_6	5424729	5427176	protein_coding	NA
gene_scaffold_9_g34387_t1	2.16667	0.00316443	scaffold_9	6224716	6226472	protein_coding	- && sp|Q9C635|HSFB4_ARATH Heat stress transcription factor B-4 OS=Arabidopsis thaliana OX=3702 GN=HSFB4 PE=2 SV=1 && PF00447:HSF-type DNA-binding
gene_scaffold_11_g40247_t1	2.1655	0.00385461	scaffold_11	7156834	7159150	protein_coding	NA
gene_scaffold_8_g32679_t1	2.16444	0.00274624	scaffold_8	11558336	11560982	protein_coding	- && sp|Q0JKZ0|SNL6_ORYSJ Cinnamoyl-CoA reductase-like SNL6 OS=Oryza sativa subsp. japonica OX=39947 GN=SNL6 PE=3 SV=1 && PF01370:NAD dependent epimerase/dehydratase family
gene_scaffold_16_g48814_t1	2.16033	2.12922e-06	scaffold_16	3389115	3392568	protein_coding	- && sp|Q93ZH1|TORL4_ARATH TORTIFOLIA1-like protein 4 OS=Arabidopsis thaliana OX=3702 GN=TOR1L4 PE=2 SV=1 && -
gene_scaffold_76_g74571_t1	2.15972	0.000768406	scaffold_76	434288	437317	protein_coding	- && sp|Q60EW9|FTIP7_ORYSJ FT-interacting protein 7 OS=Oryza sativa subsp. japonica OX=39947 GN=FTIP7 PE=1 SV=1 && PF00168:C2 domain|PF08372:Plant phosphoribosyltransferase C-terminal
gene_scaffold_7_g29597_t1	2.14784	0.00147327	scaffold_7	11755962	11759608	protein_coding	- && sp|Q42806|KPYC_SOYBN Pyruvate kinase, cytosolic isozyme OS=Glycine max OX=3847 PE=2 SV=1 && PF00224:Pyruvate kinase, barrel domain|PF02887:Pyruvate kinase, alpha/beta domain
gene_scaffold_14_g46606_t1	2.14182	4.04049e-05	scaffold_14	6445823	6452388	protein_coding	- && sp|F4I4K5|LPR1_ARATH Multicopper oxidase LPR1 OS=Arabidopsis thaliana OX=3702 GN=LPR1 PE=2 SV=1 && PF07732:Multicopper oxidase|PF07731:Multicopper oxidase
gene_scaffold_114_g79082_t1	2.14069	0.00040915	scaffold_114	104475	107670	protein_coding	NA
gene_scaffold_11_g38756_t1	2.13973	4.00912e-10	scaffold_11	414006	418339	protein_coding	- && - && PF14309:Domain of unknown function (DUF4378)
gene_scaffold_8_g30753_t1	2.12959	5.82128e-05	scaffold_8	2594604	2597235	protein_coding	- && sp|O81816|MO2_ARATH Monooxygenase 2 OS=Arabidopsis thaliana OX=3702 GN=MO2 PE=2 SV=1 && PF01494:FAD binding domain
gene_scaffold_16_g49022_t1	2.12955	6.53902e-05	scaffold_16	4441852	4445669	protein_coding	- && sp|Q38956|DTX29_ARATH Protein DETOXIFICATION 29 OS=Arabidopsis thaliana OX=3702 GN=DTX29 PE=1 SV=1 && PF01554:MatE
gene_scaffold_1_g966_t1	2.12466	0.00311172	scaffold_1	4375778	4376419	protein_coding	- && sp|P32869|PSAD_CUCSA Photosystem I reaction center subunit II, chloroplastic OS=Cucumis sativus OX=3659 GN=psaD PE=1 SV=1 && PF02531:PsaD
gene_scaffold_5_g20073_t1	2.12393	0.00363884	scaffold_5	414238	415503	protein_coding	- && sp|Q9MAN1|NGA3_ARATH B3 domain-containing transcription factor NGA3 OS=Arabidopsis thaliana OX=3702 GN=NGA3 PE=1 SV=1 && PF02362:B3 DNA binding domain
gene_scaffold_82_g75741_t1	2.12145	7.62163e-05	scaffold_82	642126	644619	protein_coding	- && sp|P92555|M1250_ARATH Uncharacterized mitochondrial protein AtMg01250 OS=Arabidopsis thaliana OX=3702 GN=AtMg01250 PE=4 SV=1 && PF00078:Reverse transcriptase (RNA-dependent DNA polymerase)
gene_scaffold_114_g79120_t1	2.11926	4.10901e-05	scaffold_114	176906	177163	protein_coding	NA
gene_scaffold_19_g52372_t1	2.11852	0.00172725	scaffold_19	3089514	3090118	protein_coding	NA
gene_scaffold_93_g77240_t1	2.11844	0.00280965	scaffold_93	288635	296758	protein_coding	- && sp|Q9LVH5|OE64C_ARATH Outer envelope protein 64, chloroplastic OS=Arabidopsis thaliana OX=3702 GN=OEP64 PE=1 SV=1 && PF13414:TPR repeat|PF01425:Amidase
gene_scaffold_15_g47884_t1	2.11709	1.72206e-06	scaffold_15	5017208	5019644	protein_coding	- && - && PF01190:Pollen proteins Ole e I like
gene_scaffold_11_g39476_t1	2.10661	1.811e-05	scaffold_11	3796864	3801216	protein_coding	- && sp|Q9SA52|CP41B_ARATH Chloroplast stem-loop binding protein of 41 kDa b, chloroplastic OS=Arabidopsis thaliana OX=3702 GN=CSP41B PE=1 SV=1 && PF01370:NAD dependent epimerase/dehydratase family
gene_scaffold_82_g75708_t1	2.10547	0.0011337	scaffold_82	509522	510408	protein_coding	- && sp|A0A2U7XUE3|CHIL2_HUMLU Chalcone isomerase-like protein 2 OS=Humulus lupulus OX=3486 GN=CHIL2 PE=1 SV=1 && PF02431:Chalcone-flavanone isomerase
gene_scaffold_11_g40576_t1	2.10455	0.00380152	scaffold_11	8629181	8631565	protein_coding	- && sp|O00370|LORF2_HUMAN LINE-1 retrotransposable element ORF2 protein OS=Homo sapiens OX=9606 PE=1 SV=1 && PF00078:Reverse transcriptase (RNA-dependent DNA polymerase)
gene_scaffold_1_g2160_t1	2.10431	0.00331856	scaffold_1	10029317	10030711	protein_coding	- && sp|A7MAS5|75L17_MALDO Phloretin 4'-O-glucosyltransferase OS=Malus domestica OX=3750 GN=UGT75L17 PE=1 SV=1 && PF00201:UDP-glucoronosyl and UDP-glucosyl transferase
gene_scaffold_10_g36093_t1	2.1033	0.00470646	scaffold_10	1135687	1137379	protein_coding	- && sp|Q9FQA3|GST23_MAIZE Glutathione transferase GST 23 OS=Zea mays OX=4577 PE=2 SV=1 && PF02798:Glutathione S-transferase, N-terminal domain
gene_scaffold_66_g72358_t1	2.10316	0.000162731	scaffold_66	117360	123047	protein_coding	- && sp|Q9FK76|SBT56_ARATH Subtilisin-like protease SBT5.6 OS=Arabidopsis thaliana OX=3702 GN=SBT5.6 PE=2 SV=1 && PF00082:Subtilase family|PF17766:Fibronectin type-III domain|PF05922:Peptidase inhibitor I9|PF02225:PA domain
gene_scaffold_8_g31940_t1	2.10282	4.75163e-07	scaffold_8	8101791	8102078	protein_coding	NA
gene_scaffold_5_g23127_t1	2.09757	0.000685401	scaffold_5	14561341	14563728	protein_coding	- && sp|Q9M7I7|CLH2_ARATH Chlorophyllase-2 OS=Arabidopsis thaliana OX=3702 GN=CLH2 PE=1 SV=1 && PF12740:Chlorophyllase enzyme
gene_scaffold_2_g9243_t1	2.09616	2.14931e-05	scaffold_2	13219715	13221109	protein_coding	- && sp|Q9FVN0|AMT13_SOLLC Ammonium transporter 1 member 3 OS=Solanum lycopersicum OX=4081 GN=AMT1-3 PE=2 SV=1 && PF00909:Ammonium Transporter Family
gene_scaffold_16_g48856_t1	2.09452	0.00383459	scaffold_16	3616804	3617832	protein_coding	NA
gene_scaffold_27_g58938_t1	2.09338	0.00128292	scaffold_27	1546955	1549599	protein_coding	- && sp|V9M2S5|RPV1_VITRO Disease resistance protein RPV1 OS=Vitis rotundifolia OX=103349 GN=RPV1 PE=1 SV=1 && PF01582:TIR domain
gene_scaffold_1_g2192_t1	2.09099	0.00222538	scaffold_1	10166354	10167305	protein_coding	NA
gene_scaffold_8_g32641_t1	2.09089	0.000128744	scaffold_8	11356383	11360224	protein_coding	- && sp|C7A2A0|BALDH_ANTMA Benzaldehyde dehydrogenase, mitochondrial OS=Antirrhinum majus OX=4151 GN=BALDH PE=1 SV=1 && PF00171:Aldehyde dehydrogenase family
gene_scaffold_3_g12944_t1	2.08899	0.00379657	scaffold_3	6690409	6695224	protein_coding	- && sp|Q8L440|ORRM1_ARATH Organelle RRM domain-containing protein 1, chloroplastic OS=Arabidopsis thaliana OX=3702 GN=ORRM1 PE=1 SV=1 && PF00076:RNA recognition motif. (a.k.a. RRM, RBD, or RNP domain)
gene_scaffold_9_g34117_t1	2.08586	0.000119454	scaffold_9	5048142	5051876	protein_coding	NA
gene_scaffold_1_g1384_t1	2.07734	0.000583597	scaffold_1	6364527	6365330	protein_coding	NA
gene_scaffold_5_g21573_t1	2.07538	7.15042e-06	scaffold_5	7085850	7088613	protein_coding	- && sp|Q8L7R5|CSPLG_ARATH CASP-like protein 5B3 OS=Arabidopsis thaliana OX=3702 GN=At3g23200 PE=2 SV=1 && PF04535:Domain of unknown function (DUF588)
gene_scaffold_23_g56275_t1	2.07469	0.000205328	scaffold_23	3123295	3124057	protein_coding	NA
gene_scaffold_4_g19819_t1	2.06978	0.00424297	scaffold_4	19146901	19151063	protein_coding	- && sp|Q9LPZ3|Y1141_ARATH G-type lectin S-receptor-like serine/threonine-protein kinase At1g11410 OS=Arabidopsis thaliana OX=3702 GN=At1g11410 PE=3 SV=3 && PF08276:PAN-like domain|PF11883:Domain of unknown function (DUF3403)|PF01453:D-mannose binding lec
gene_scaffold_3_g14758_t1	2.06893	0.00100155	scaffold_3	16072643	16073701	protein_coding	NA
gene_scaffold_4_g16035_t1	2.06855	0.00269386	scaffold_4	1218526	1220916	protein_coding	- && sp|Q9LZ06|GSTL3_ARATH Glutathione S-transferase L3 OS=Arabidopsis thaliana OX=3702 GN=GSTL3 PE=2 SV=1 && PF13417:Glutathione S-transferase, N-terminal domain|PF13410:Glutathione S-transferase, C-terminal domain
gene_scaffold_5_g21947_t1	2.06581	3.51054e-06	scaffold_5	8879272	8880204	protein_coding	- && sp|O22130|AHL22_ARATH AT-hook motif nuclear-localized protein 22 OS=Arabidopsis thaliana OX=3702 GN=AHL22 PE=1 SV=1 && PF03479:Plants and Prokaryotes Conserved (PCC) domain
gene_scaffold_1_g295_t1	2.06133	9.38006e-06	scaffold_1	1310871	1311715	protein_coding	NA
gene_scaffold_16_g49023_t1	2.059	0.00284914	scaffold_16	4445816	4447407	protein_coding	NA
gene_scaffold_5_g23210_t1	2.0568	0.000258399	scaffold_5	14991120	14997118	protein_coding	- && sp|Q94KB7|MLO6_ARATH MLO-like protein 6 OS=Arabidopsis thaliana OX=3702 GN=MLO6 PE=2 SV=2 && PF03094:Mlo family
gene_scaffold_1_g78_t1	2.05571	1.82618e-05	scaffold_1	346432	349090	protein_coding	NA
gene_scaffold_104_g78419_t1	2.05141	0.00149827	scaffold_104	350279	353864	protein_coding	- && sp|Q6L5C4|P2C52_ORYSJ Probable protein phosphatase 2C 52 OS=Oryza sativa subsp. japonica OX=39947 GN=Os05g0587100 PE=2 SV=1 && PF00481:Protein phosphatase 2C
gene_scaffold_10_g36305_t1	2.04897	0.000993786	scaffold_10	2186626	2189501	protein_coding	- && sp|Q84MB3|ACCH1_ARATH 1-aminocyclopropane-1-carboxylate oxidase homolog 1 OS=Arabidopsis thaliana OX=3702 GN=At1g06620 PE=2 SV=1 && PF14226:non-haem dioxygenase in morphine synthesis N-terminal|PF03171:2OG-Fe(II) oxygenase superfamily
gene_scaffold_25_g57664_t1	2.04756	0.00178918	scaffold_25	2436514	2441531	protein_coding	- && sp|Q8BU04|UBR7_MOUSE Putative E3 ubiquitin-protein ligase UBR7 OS=Mus musculus OX=10090 GN=Ubr7 PE=1 SV=1 && PF02207:Putative zinc finger in N-recognin (UBR box)
gene_scaffold_5_g22709_t1	2.04552	1.27272e-05	scaffold_5	12566521	12568560	protein_coding	- && - && PF00468:Ribosomal protein L34
gene_scaffold_3_g12302_t1	2.0417	0.000293907	scaffold_3	3968570	3975872	protein_coding	- && sp|Q8S7M7|PIRL5_ORYSJ Plant intracellular Ras-group-related LRR protein 5 OS=Oryza sativa subsp. japonica OX=39947 GN=IRL5 PE=2 SV=1 && PF13976:GAG-pre-integrase domain|PF14244:gag-polypeptide of LTR copia-type|PF00665:Integrase core domain|PF07727:R
gene_scaffold_39_g64598_t1	2.0414	0.00460101	scaffold_39	1001627	1002769	protein_coding	NA
gene_scaffold_39_g64627_t1	2.03959	1.3115e-06	scaffold_39	1200915	1203153	protein_coding	- && sp|Q9LYT3|DTX41_ARATH Protein DETOXIFICATION 41 OS=Arabidopsis thaliana OX=3702 GN=DTX41 PE=2 SV=1 && PF01554:MatE
gene_scaffold_10_g36164_t1	2.03856	0.00363968	scaffold_10	1512742	1516505	protein_coding	- && sp|Q8VZG8|MIK2_ARATH MDIS1-interacting receptor like kinase 2 OS=Arabidopsis thaliana OX=3702 GN=MIK2 PE=1 SV=3 && PF13855:Leucine rich repeat|PF00069:Protein kinase domain
gene_scaffold_11_g39586_t1	2.03526	0.000501984	scaffold_11	4249194	4255260	protein_coding	- && sp|P31414|AVP1_ARATH Pyrophosphate-energized vacuolar membrane proton pump 1 OS=Arabidopsis thaliana OX=3702 GN=AVP1 PE=1 SV=1 && PF03030:Inorganic H+ pyrophosphatase
gene_scaffold_9_g35805_t1	2.03306	0.000542565	scaffold_9	12516602	12519132	protein_coding	NA
gene_scaffold_2_g9869_t1	2.03114	0.00434995	scaffold_2	16182682	16183857	protein_coding	- && sp|Q99315|YG31B_YEAST Transposon Ty3-G Gag-Pol polyprotein OS=Saccharomyces cerevisiae (strain ATCC 204508 / S288c) OX=559292 GN=TY3B-G PE=1 SV=3 && -
gene_scaffold_8_g30980_t1	2.03039	1.38463e-06	scaffold_8	3592357	3592515	protein_coding	NA
gene_scaffold_3_g12989_t1	2.02541	6.69971e-05	scaffold_3	6917774	6921640	protein_coding	NA
gene_scaffold_11_g39172_t1	2.02467	0.00193963	scaffold_11	2299172	2300590	protein_coding	- && sp|Q66PF2|URT1_FRAAN Putative UDP-rhamnose:rhamnosyltransferase 1 OS=Fragaria ananassa OX=3747 GN=GT4 PE=2 SV=1 && PF00201:UDP-glucoronosyl and UDP-glucosyl transferase
gene_scaffold_2_g10763_t1	2.01958	4.68194e-11	scaffold_2	20436235	20441314	protein_coding	- && sp|Q93YU8|NRG2_ARATH Nitrate regulatory gene2 protein OS=Arabidopsis thaliana OX=3702 GN=NRG2 PE=1 SV=1 && PF04783:Protein of unknown function (DUF630)|PF04782:Protein of unknown function (DUF632)
gene_scaffold_27_g58843_t1	2.01892	0.00431108	scaffold_27	1162090	1163438	protein_coding	NA
gene_scaffold_17_g50287_t1	2.01368	0.00293194	scaffold_17	4654116	4657590	protein_coding	NA
gene_scaffold_1_g1008_t1	2.01307	0.000173674	scaffold_1	4596525	4599976	protein_coding	- && sp|Q3E9C3|RH58_ARATH DEAD-box ATP-dependent RNA helicase 58, chloroplastic OS=Arabidopsis thaliana OX=3702 GN=RH58 PE=2 SV=1 && PF00270:DEAD/DEAH box helicase|PF00271:Helicase conserved C-terminal domain
gene_scaffold_6_g24747_t1	2.0111	0.000103926	scaffold_6	4307746	4308651	protein_coding	- && sp|Q5NUF4|HIDM_GLYEC 2-hydroxyisoflavanone dehydratase OS=Glycyrrhiza echinata OX=46348 GN=HIDM PE=1 SV=1 && PF07859:alpha/beta hydrolase fold
gene_scaffold_35_g62923_t1	2.00604	1.8147e-07	scaffold_35	779176	783118	protein_coding	- && sp|Q9LQ10|1A110_ARATH Probable aminotransferase ACS10 OS=Arabidopsis thaliana OX=3702 GN=ACS10 PE=1 SV=1 && PF00155:Aminotransferase class I and II
gene_scaffold_2_g9595_t1	2.00127	0.000890226	scaffold_2	14786920	14792352	protein_coding	- && sp|P49216|RS26_ORYSJ 40S ribosomal protein S26 OS=Oryza sativa subsp. japonica OX=39947 GN=RPS26 PE=2 SV=2 && PF01283:Ribosomal protein S26e
gene_scaffold_11_g38824_t1	1.99081	1.28199e-06	scaffold_11	688452	692294	protein_coding	- && sp|Q8L540|LTO1_ARATH Thiol-disulfide oxidoreductase LTO1 OS=Arabidopsis thaliana OX=3702 GN=LTO1 PE=1 SV=1 && PF07884:Vitamin K epoxide reductase family
gene_scaffold_64_g72046_t1	1.98727	1.3614e-07	scaffold_64	967369	970680	protein_coding	- && sp|Q9FFB6|ZFP34_ARATH E3 ubiquitin-protein ligase RZFP34 OS=Arabidopsis thaliana OX=3702 GN=RZPF34 PE=1 SV=1 && PF05495:CHY zinc finger|PF14634:zinc-RING finger domain|PF14599:Zinc-ribbon
gene_scaffold_6_g26788_t1	1.9812	0.00066349	scaffold_6	12785761	12788682	protein_coding	- && sp|P0CT41|TF212_SCHPO Transposon Tf2-12 polyprotein OS=Schizosaccharomyces pombe (strain 972 / ATCC 24843) OX=284812 GN=Tf2-12 PE=3 SV=1 && PF17921:Integrase zinc binding domain|PF00078:Reverse transcriptase (RNA-dependent DNA polymerase)|PF00665:Int
gene_scaffold_19_g52325_t1	1.97408	0.00042744	scaffold_19	2942173	2942965	protein_coding	- && sp|P32110|GSTX6_SOYBN Probable glutathione S-transferase OS=Glycine max OX=3847 GN=HSP26-A PE=2 SV=1 && PF00043:Glutathione S-transferase, C-terminal domain|PF02798:Glutathione S-transferase, N-terminal domain
gene_scaffold_1_g1913_t1	1.96786	0.00126735	scaffold_1	8847533	8852148	protein_coding	- && sp|Q9SFU3|PPA15_ARATH Purple acid phosphatase 15 OS=Arabidopsis thaliana OX=3702 GN=PAP15 PE=1 SV=1 && PF14008:Iron/zinc purple acid phosphatase-like protein C|PF00149:Calcineurin-like phosphoesterase
gene_scaffold_39_g64599_t1	1.95997	0.00219613	scaffold_39	1002851	1007064	protein_coding	- && sp|P08548|LIN1_NYCCO LINE-1 reverse transcriptase homolog OS=Nycticebus coucang OX=9470 PE=4 SV=1 && PF00078:Reverse transcriptase (RNA-dependent DNA polymerase)|PF13966:zinc-binding in reverse transcriptase
gene_scaffold_8_g30331_t1	1.9576	0.00490146	scaffold_8	733484	735172	protein_coding	- && sp|Q9SJZ2|PER17_ARATH Peroxidase 17 OS=Arabidopsis thaliana OX=3702 GN=PER17 PE=2 SV=1 && PF00141:Peroxidase
gene_scaffold_12_g42205_t1	1.95499	0.00159676	scaffold_12	4318447	4320542	protein_coding	- && sp|Q9ZWA6|IDD3_ARATH Zinc finger protein MAGPIE OS=Arabidopsis thaliana OX=3702 GN=MGP PE=1 SV=1 && -
gene_scaffold_3_g14883_t1	1.953	0.000330754	scaffold_3	16730223	16733434	protein_coding	- && sp|Q9SU63|AL2B4_ARATH Aldehyde dehydrogenase family 2 member B4, mitochondrial OS=Arabidopsis thaliana OX=3702 GN=ALDH2B4 PE=1 SV=1 && PF00171:Aldehyde dehydrogenase family
gene_scaffold_7_g29607_t1	1.9512	1.6594e-07	scaffold_7	11806751	11808387	protein_coding	NA
gene_scaffold_8_g30954_t1	1.95	1.55722e-06	scaffold_8	3456427	3462150	protein_coding	- && sp|Q941D6|HDA14_ARATH Histone deacetylase 14 OS=Arabidopsis thaliana OX=3702 GN=HDA14 PE=1 SV=1 && PF00850:Histone deacetylase domain
gene_scaffold_10_g37056_t1	1.94994	0.00251379	scaffold_10	5637150	5639793	protein_coding	- && sp|Q10QA5|D14_ORYSJ Strigolactone esterase D14 OS=Oryza sativa subsp. japonica OX=39947 GN=D14 PE=1 SV=1 && PF12697:Alpha/beta hydrolase family
gene_scaffold_6_g24455_t1	1.94751	0.00180004	scaffold_6	3174089	3175612	protein_coding	- && sp|Q9LN49|KCS4_ARATH 3-ketoacyl-CoA synthase 4 OS=Arabidopsis thaliana OX=3702 GN=KCS4 PE=2 SV=1 && PF08392:FAE1/Type III polyketide synthase-like protein|PF02797:Chalcone and stilbene synthases, C-terminal domain
gene_scaffold_102_g78116_t1	1.94731	3.98061e-05	scaffold_102	113731	118858	protein_coding	- && sp|P08745|COX3_OENBE Cytochrome c oxidase subunit 3 OS=Oenothera berteroana OX=3950 GN=COX3 PE=3 SV=2 && PF00510:Cytochrome c oxidase subunit III
gene_scaffold_5_g22043_t1	1.94284	3.28163e-05	scaffold_5	9369709	9370764	protein_coding	- && sp|O64647|TCP9_ARATH Transcription factor TCP9 OS=Arabidopsis thaliana OX=3702 GN=TCP9 PE=1 SV=1 && PF03634:TCP family transcription factor
gene_scaffold_4_g16500_t1	1.94145	0.00214729	scaffold_4	3105058	3106836	protein_coding	- && sp|Q9LD95|SIGF_ARATH RNA polymerase sigma factor sigF, chloroplastic OS=Arabidopsis thaliana OX=3702 GN=SIGF PE=1 SV=1 && PF04539:Sigma-70 region 3|PF04545:Sigma-70, region 4|PF04542:Sigma-70 region 2
gene_scaffold_10_g37630_t1	1.9392	0.000288938	scaffold_10	8142950	8151931	protein_coding	- && sp|P0DH62|Y4407_SELML Inactive protein kinase SELMODRAFT_444075 OS=Selaginella moellendorffii OX=88036 GN=SELMODRAFT_444075 PE=2 SV=1 && PF07714:Protein tyrosine kinase|PF00132:Bacterial transferase hexapeptide (six repeats)|PF13720:Udp N-acetylgluco
gene_scaffold_17_g50194_t1	1.93186	0.000647739	scaffold_17	4282922	4284420	protein_coding	- && sp|Q8S8N6|PLA2A_ARATH Phospholipase A2-alpha OS=Arabidopsis thaliana OX=3702 GN=PLA2-ALPHA PE=1 SV=1 && -
gene_scaffold_5_g22266_t1	1.9288	0.000253067	scaffold_5	10423666	10427774	protein_coding	- && sp|Q9SFB6|M3KE2_ARATH MAP3K epsilon protein kinase 2 OS=Arabidopsis thaliana OX=3702 GN=MAP3KE2 PE=2 SV=1 && PF07714:Protein tyrosine kinase
gene_scaffold_23_g56274_t1	1.92741	0.000625608	scaffold_23	3120371	3121173	protein_coding	NA
gene_scaffold_102_g78115_t1	1.92438	1.20923e-05	scaffold_102	112632	113111	protein_coding	- && sp|P41248|YMF19_HELAN Putative ATP synthase protein YMF19 OS=Helianthus annuus OX=4232 GN=YMF19 PE=3 SV=1 && PF06449:Mitochondrial domain of unknown function (DUF1082)|PF02326:Plant ATP synthase F0
gene_scaffold_53_g69035_t1	1.91881	3.43208e-08	scaffold_53	585772	588583	protein_coding	- && sp|Q9UII4|HERC5_HUMAN E3 ISG15--protein ligase HERC5 OS=Homo sapiens OX=9606 GN=HERC5 PE=1 SV=2 && PF00415:Regulator of chromosome condensation (RCC1) repeat
gene_scaffold_5_g20857_t1	1.91867	0.000294216	scaffold_5	3864647	3865021	protein_coding	- && sp|O03982|HIP39_ARATH Heavy metal-associated isoprenylated plant protein 39 OS=Arabidopsis thaliana OX=3702 GN=HIPP39 PE=2 SV=1 && -
gene_scaffold_9_g33089_t1	1.91269	0.000859936	scaffold_9	198692	203778	protein_coding	- && sp|Q9LVC3|PUM12_ARATH Pumilio homolog 12 OS=Arabidopsis thaliana OX=3702 GN=APUM12 PE=2 SV=2 && PF00806:Pumilio-family RNA binding repeat
gene_scaffold_8_g32234_t1	1.91226	0.00223936	scaffold_8	9505744	9508093	protein_coding	- && sp|Q93XX5|Y5713_ARATH PI-PLC X domain-containing protein At5g67130 OS=Arabidopsis thaliana OX=3702 GN=At5g67130 PE=1 SV=1 && -
gene_scaffold_1_g42_t1	1.91187	0.000805525	scaffold_1	189320	189955	protein_coding	- && - && PF00170:bZIP transcription factor
gene_scaffold_2_g9699_t1	1.91043	0.00020685	scaffold_2	15398019	15403912	protein_coding	- && sp|P0C2F6|RNHX1_ARATH Putative ribonuclease H protein At1g65750 OS=Arabidopsis thaliana OX=3702 GN=At1g65750 PE=3 SV=1 && PF00078:Reverse transcriptase (RNA-dependent DNA polymerase)|PF13966:zinc-binding in reverse transcriptase
gene_scaffold_2_g10516_t1	1.90987	2.00407e-05	scaffold_2	19265296	19269387	protein_coding	- && sp|Q9SXD5|GSXL3_ARATH Flavin-containing monooxygenase FMO GS-OX-like 3 OS=Arabidopsis thaliana OX=3702 GN=At1g62620 PE=2 SV=2 && PF00743:Flavin-binding monooxygenase-like
gene_scaffold_5_g21617_t1	1.90768	0.00489328	scaffold_5	7227550	7229032	protein_coding	- && sp|Q84MB3|ACCH1_ARATH 1-aminocyclopropane-1-carboxylate oxidase homolog 1 OS=Arabidopsis thaliana OX=3702 GN=At1g06620 PE=2 SV=1 && PF03171:2OG-Fe(II) oxygenase superfamily|PF14226:non-haem dioxygenase in morphine synthesis N-terminal
gene_scaffold_102_g78132_t1	1.9068	0.00131354	scaffold_102	148077	148864	protein_coding	- && sp|P09003|MI25_TOBAC ATP synthase protein MI25 OS=Nicotiana tabacum OX=4097 PE=2 SV=1 && PF05405:Mitochondrial ATP synthase B chain precursor (ATP-synt_B)
gene_scaffold_3_g14848_t1	1.90414	0.00267695	scaffold_3	16517743	16520390	protein_coding	- && - && PF13966:zinc-binding in reverse transcriptase
gene_scaffold_102_g78133_t1	1.90363	0.00210303	scaffold_102	148923	149214	protein_coding	- && sp|Q04614|NU4LM_ARATH NADH-ubiquinone oxidoreductase chain 4L OS=Arabidopsis thaliana OX=3702 GN=ND4L PE=1 SV=2 && -
gene_scaffold_2_g9894_t1	1.90215	4.93966e-08	scaffold_2	16292815	16297660	protein_coding	- && sp|Q94BZ1|ZIFL1_ARATH Protein ZINC INDUCED FACILITATOR-LIKE 1 OS=Arabidopsis thaliana OX=3702 GN=ZIFL1 PE=2 SV=1 && PF07690:Major Facilitator Superfamily
gene_scaffold_15_g46994_t1	1.90103	0.000243944	scaffold_15	1122533	1125954	protein_coding	- && sp|Q8H124|Y2446_ARATH Uncharacterized protein At2g34460, chloroplastic OS=Arabidopsis thaliana OX=3702 GN=At2g34460 PE=1 SV=1 && PF13460:NAD(P)H-binding
gene_scaffold_77_g74787_t1	1.89883	0.000321419	scaffold_77	488153	489213	protein_coding	- && sp|P49332|GSTXC_TOBAC Probable glutathione S-transferase parC OS=Nicotiana tabacum OX=4097 GN=PARC PE=2 SV=1 && PF02798:Glutathione S-transferase, N-terminal domain|PF00043:Glutathione S-transferase, C-terminal domain
gene_scaffold_10_g37117_t1	1.89807	0.000497426	scaffold_10	5922137	5922646	protein_coding	NA
gene_scaffold_3_g12056_t1	1.89651	0.00315155	scaffold_3	2947758	2950431	protein_coding	NA
gene_scaffold_35_g63004_t1	1.89629	6.63737e-06	scaffold_35	1148255	1149507	protein_coding	- && sp|Q50EX6|ODO1_PETHY MYB-like transcription factor ODO1 OS=Petunia hybrida OX=4102 GN=ODO1 PE=2 SV=1 && PF00249:Myb-like DNA-binding domain
gene_scaffold_9_g34988_t1	1.88953	9.97497e-05	scaffold_9	8936310	8937899	protein_coding	NA
gene_scaffold_15_g47096_t1	1.88891	0.00322937	scaffold_15	1623874	1640053	protein_coding	- && sp|Q41058|GLGB1_PEA 1,4-alpha-glucan-branching enzyme 1, chloroplastic/amyloplastic OS=Pisum sativum OX=3888 GN=SBEI PE=1 SV=1 && PF00128:Alpha amylase, catalytic domain|PF02806:Alpha amylase, C-terminal all-beta domain|PF02922:Carbohydrate-binding m
gene_scaffold_2_g9895_t1	1.88827	7.94289e-06	scaffold_2	16299882	16302863	protein_coding	- && sp|Q3EAQ5|PTR36_ARATH Probable peptide/nitrate transporter At3g43790 OS=Arabidopsis thaliana OX=3702 GN=ZIFL2 PE=2 SV=2 && -
gene_scaffold_15_g47766_t1	1.88764	4.41453e-05	scaffold_15	4509798	4510400	protein_coding	NA
gene_scaffold_11_g39576_t1	1.88582	0.000515246	scaffold_11	4195792	4197633	protein_coding	- && sp|O04504|PPR27_ARATH Pentatricopeptide repeat-containing protein At1g09820 OS=Arabidopsis thaliana OX=3702 GN=At1g09820 PE=2 SV=1 && PF13041:PPR repeat family
gene_scaffold_102_g78183_t1	1.8853	0.000664481	scaffold_102	246496	247193	protein_coding	NA
gene_scaffold_8_g30501_t1	1.88469	3.77498e-05	scaffold_8	1452020	1453165	protein_coding	- && sp|Q9SGZ8|FLZ6_ARATH FCS-Like Zinc finger 6 OS=Arabidopsis thaliana OX=3702 GN=FLZ6 PE=1 SV=1 && PF04570:zinc-finger of the FCS-type, C2-C2
gene_scaffold_55_g69686_t1	1.88402	0.0023877	scaffold_55	1124799	1127098	protein_coding	- && sp|F4I9T0|BCHB_ARATH BEACH domain-containing protein B OS=Arabidopsis thaliana OX=3702 GN=BCHB PE=4 SV=1 && PF15787:Domain of unknown function (DUF4704)
gene_scaffold_8_g32223_t1	1.88357	0.000203666	scaffold_8	9435664	9437946	protein_coding	- && sp|D7SMN6|FULL_VITVI Agamous-like MADS-box protein FUL-L OS=Vitis vinifera OX=29760 GN=FULL PE=2 SV=1 && -
gene_scaffold_37_g63663_t1	1.88191	0.000502734	scaffold_37	171854	175573	protein_coding	- && sp|Q7EXZ2|SPL14_ORYSJ Squamosa promoter-binding-like protein 14 OS=Oryza sativa subsp. japonica OX=39947 GN=SPL14 PE=2 SV=1 && PF03110:SBP domain
gene_scaffold_7_g27772_t1	1.88064	0.000558018	scaffold_7	3931797	3933860	protein_coding	- && sp|Q0WS06|APD1_ARATH E3 ubiquitin-protein ligase APD1 OS=Arabidopsis thaliana OX=3702 GN=APD1 PE=2 SV=1 && PF16041:Domain of unknown function (DUF4793)|PF16040:Domain of unknown function (DUF4792)|PF13920:Zinc finger, C3HC4 type (RING finger)
gene_scaffold_5_g20711_t1	1.87768	0.00388803	scaffold_5	3246784	3247041	protein_coding	NA
gene_scaffold_1_g43_t1	1.87712	0.000156809	scaffold_1	192730	193050	protein_coding	NA
gene_scaffold_14_g46567_t1	1.87431	0.000115339	scaffold_14	6258321	6261887	protein_coding	NA
gene_scaffold_19_g51940_t1	1.8741	0.000701573	scaffold_19	1299596	1305785	protein_coding	- && sp|Q84K71|DTX44_ARATH Protein DETOXIFICATION 44, chloroplastic OS=Arabidopsis thaliana OX=3702 GN=DTX44 PE=2 SV=1 && PF01554:MatE
gene_scaffold_12_g42372_t1	1.87357	0.00117027	scaffold_12	5013043	5021128	protein_coding	- && sp|Q9LZJ5|AB14C_ARATH ABC transporter C family member 14 OS=Arabidopsis thaliana OX=3702 GN=ABCC14 PE=1 SV=1 && PF00005:ABC transporter|PF00664:ABC transporter transmembrane region
gene_scaffold_5_g23125_t1	1.87255	0.00023246	scaffold_5	14550979	14553533	protein_coding	- && sp|Q8W4K5|VAB_ARATH VAN3-binding protein OS=Arabidopsis thaliana OX=3702 GN=VAB PE=1 SV=1 && PF08458:Plant pleckstrin homology-like region|PF05703:Auxin canalisation
gene_scaffold_23_g55967_t1	1.87071	0.00157454	scaffold_23	1520031	1520918	protein_coding	- && sp|Q9SJI9|PCO4_ARATH Plant cysteine oxidase 4 OS=Arabidopsis thaliana OX=3702 GN=PCO4 PE=1 SV=2 && PF07847:PCO_ADO
gene_scaffold_5_g23569_t1	1.8683	0.000172212	scaffold_5	16570690	16573424	protein_coding	- && sp|Q42575|MYB1_ARATH Transcription factor MYB1 OS=Arabidopsis thaliana OX=3702 GN=MYB1 PE=2 SV=1 && PF00249:Myb-like DNA-binding domain
gene_scaffold_36_g63417_t1	1.86522	1.77474e-05	scaffold_36	1222441	1224665	protein_coding	NA
gene_scaffold_7_g28554_t1	1.86182	6.38927e-05	scaffold_7	7290711	7294191	protein_coding	- && - && PF13867:Sin3 binding region of histone deacetylase complex subunit SAP30
gene_scaffold_15_g47624_t1	1.86154	1.29658e-05	scaffold_15	3900344	3902752	protein_coding	- && - && PF11904:GPCR-chaperone
gene_scaffold_8_g32845_t1	1.86123	0.000127526	scaffold_8	12384934	12389391	protein_coding	- && - && PF12796:Ankyrin repeats (3 copies)
gene_scaffold_6_g24255_t1	1.85891	0.000964345	scaffold_6	2232829	2233218	protein_coding	NA
gene_scaffold_6_g24392_t1	1.85852	0.000548095	scaffold_6	2902136	2904285	protein_coding	- && sp|Q9SEI3|PS10A_ARATH 26S proteasome regulatory subunit 10B homolog A OS=Arabidopsis thaliana OX=3702 GN=RPT4A PE=1 SV=1 && PF17862:AAA+ lid domain|PF00004:ATPase family associated with various cellular activities (AAA)
gene_scaffold_11_g39650_t1	1.85832	5.63789e-06	scaffold_11	4513435	4515346	protein_coding	- && sp|Q84J78|SSBP_ARATH Single-stranded DNA-binding protein, mitochondrial OS=Arabidopsis thaliana OX=3702 GN=At4g11060 PE=2 SV=1 && PF00436:Single-strand binding protein family
gene_scaffold_86_g76324_t1	1.85669	0.0021343	scaffold_86	433235	434398	protein_coding	- && sp|Q03662|GSTX1_TOBAC Probable glutathione S-transferase OS=Nicotiana tabacum OX=4097 PE=2 SV=1 && PF00043:Glutathione S-transferase, C-terminal domain|PF02798:Glutathione S-transferase, N-terminal domain
gene_scaffold_3_g15262_t1	1.85595	0.000109699	scaffold_3	18436122	18438151	protein_coding	- && sp|Q9ZS34|CHLP_TOBAC Geranylgeranyl diphosphate reductase, chloroplastic OS=Nicotiana tabacum OX=4097 GN=CHLP PE=2 SV=1 && PF07992:Pyridine nucleotide-disulphide oxidoreductase
gene_scaffold_33_g61842_t1	1.85537	0.00114989	scaffold_33	116852	120017	protein_coding	- && sp|Q93Y09|SCP45_ARATH Serine carboxypeptidase-like 45 OS=Arabidopsis thaliana OX=3702 GN=SCPL45 PE=2 SV=1 && PF00450:Serine carboxypeptidase
gene_scaffold_1_g294_t1	1.85429	0.00287827	scaffold_1	1307259	1307696	protein_coding	NA
gene_scaffold_63_g71710_t1	1.85235	0.00030708	scaffold_63	326657	332841	protein_coding	- && sp|Q41059|GLGB2_PEA 1,4-alpha-glucan-branching enzyme 1, chloroplastic/amyloplastic (Fragment) OS=Pisum sativum OX=3888 GN=SBEII PE=1 SV=1 && PF02806:Alpha amylase, C-terminal all-beta domain|PF00128:Alpha amylase, catalytic domain|PF02922:Carbohydra
gene_scaffold_7_g27761_t1	1.85101	1.26122e-05	scaffold_7	3885921	3886440	protein_coding	- && sp|P49098|CYB5_TOBAC Cytochrome b5 OS=Nicotiana tabacum OX=4097 PE=2 SV=1 && PF00173:Cytochrome b5-like Heme/Steroid binding domain
gene_scaffold_10_g37266_t1	1.8473	0.000775442	scaffold_10	6589316	6590770	protein_coding	- && sp|P51094|UFOG_VITVI Anthocyanidin 3-O-glucosyltransferase UFGT OS=Vitis vinifera OX=29760 GN=UFGT PE=1 SV=2 && PF00201:UDP-glucoronosyl and UDP-glucosyl transferase
gene_scaffold_34_g62696_t1	1.84649	6.50989e-05	scaffold_34	1758432	1761435	protein_coding	- && sp|Q41249|PORA_CUCSA Protochlorophyllide reductase, chloroplastic OS=Cucumis sativus OX=3659 GN=PORA PE=2 SV=1 && PF00106:short chain dehydrogenase
gene_scaffold_2_g9957_t1	1.83934	0.00327279	scaffold_2	16619165	16624722	protein_coding	- && sp|Q8LFN2|Y3037_ARATH Probable inactive leucine-rich repeat receptor-like protein kinase At3g03770 OS=Arabidopsis thaliana OX=3702 GN=At3g03770 PE=1 SV=1 && PF00069:Protein kinase domain|PF13855:Leucine rich repeat
gene_scaffold_9_g34381_t1	1.83689	1.4986e-08	scaffold_9	6186920	6193343	protein_coding	- && sp|Q9FMP3|DPYS_ARATH Dihydropyrimidinase OS=Arabidopsis thaliana OX=3702 GN=PYD2 PE=1 SV=1 && PF01979:Amidohydrolase family
gene_scaffold_17_g50303_t1	1.83495	0.00114467	scaffold_17	4738663	4742967	protein_coding	- && sp|Q94HW2|POLR1_ARATH Retrovirus-related Pol polyprotein from transposon RE1 OS=Arabidopsis thaliana OX=3702 GN=RE1 PE=2 SV=1 && PF07727:Reverse transcriptase (RNA-dependent DNA polymerase)
gene_scaffold_2_g10783_t1	1.83194	1.39196e-05	scaffold_2	20576058	20577880	protein_coding	- && sp|O80517|BCB2_ARATH Uclacyanin-2 OS=Arabidopsis thaliana OX=3702 GN=At2g44790 PE=2 SV=1 && PF02298:Plastocyanin-like domain
gene_scaffold_8_g32224_t1	1.83094	0.000906815	scaffold_8	9446714	9447510	protein_coding	- && sp|D7SMN6|FULL_VITVI Agamous-like MADS-box protein FUL-L OS=Vitis vinifera OX=29760 GN=FULL PE=2 SV=1 && PF00319:SRF-type transcription factor (DNA-binding and dimerisation domain)
gene_scaffold_6_g24751_t1	1.82883	0.000271435	scaffold_6	4317631	4318536	protein_coding	- && sp|Q5NUF4|HIDM_GLYEC 2-hydroxyisoflavanone dehydratase OS=Glycyrrhiza echinata OX=46348 GN=HIDM PE=1 SV=1 && PF07859:alpha/beta hydrolase fold
gene_scaffold_100_g77911_t1	1.82498	0.000159569	scaffold_100	121154	129472	protein_coding	- && sp|O48538|RBOHF_ARATH Respiratory burst oxidase homolog protein F OS=Arabidopsis thaliana OX=3702 GN=RBOHF PE=1 SV=1 && PF08414:Respiratory burst NADPH oxidase|PF08030:Ferric reductase NAD binding domain|PF01794:Ferric reductase like transmembrane co
gene_scaffold_3_g12512_t1	1.82344	0.000230742	scaffold_3	4886593	4888485	protein_coding	- && sp|Q39061|CP33_ARATH RNA-binding protein CP33, chloroplastic OS=Arabidopsis thaliana OX=3702 GN=CP33 PE=2 SV=1 && PF00076:RNA recognition motif. (a.k.a. RRM, RBD, or RNP domain)
gene_scaffold_6_g24251_t1	1.8203	3.84812e-06	scaffold_6	2219688	2221876	protein_coding	- && sp|Q9LT23|BH121_ARATH Transcription factor bHLH121 OS=Arabidopsis thaliana OX=3702 GN=BHLH121 PE=1 SV=1 && -
gene_scaffold_6_g24118_t1	1.81309	2.19014e-07	scaffold_6	1699256	1702449	protein_coding	- && sp|P13443|DHGY_CUCSA Glycerate dehydrogenase OS=Cucumis sativus OX=3659 GN=HPR-A PE=2 SV=1 && PF02826:D-isomer specific 2-hydroxyacid dehydrogenase, NAD binding domain|PF00389:D-isomer specific 2-hydroxyacid dehydrogenase, catalytic domain
gene_scaffold_1_g5316_t1	1.81283	0.00205998	scaffold_1	25034487	25039485	protein_coding	- && sp|Q9ZT94|POLR2_ARATH Retrovirus-related Pol polyprotein from transposon RE2 OS=Arabidopsis thaliana OX=3702 GN=RE2 PE=4 SV=1 && PF13976:GAG-pre-integrase domain|PF14244:gag-polypeptide of LTR copia-type|PF00665:Integrase core domain|PF07727:Reverse
gene_scaffold_12_g41792_t1	1.81013	0.00371037	scaffold_12	2636905	2642826	protein_coding	- && sp|A0A2R6QE26|BHL42_ACTCC Transcription factor BHLH42 OS=Actinidia chinensis var. chinensis OX=1590841 GN=BHLH42 PE=1 SV=1 && PF00010:Helix-loop-helix DNA-binding domain|PF14215:bHLH-MYC and R2R3-MYB transcription factors N-terminal
gene_scaffold_25_g57726_t1	1.80999	5.88183e-07	scaffold_25	2757793	2761355	protein_coding	- && sp|P25848|PHY1_CERPU Light-sensor Protein kinase OS=Ceratodon purpureus OX=3225 GN=PHY1 PE=3 SV=3 && PF06760:Protein of unknown function (DUF1221)|PF07714:Protein tyrosine kinase
gene_scaffold_10_g36904_t1	1.80172	0.00301607	scaffold_10	4983182	4984804	protein_coding	- && sp|Q8S4W7|GAI1_VITVI DELLA protein GAI1 OS=Vitis vinifera OX=29760 GN=GAI1 PE=2 SV=1 && PF12041:Transcriptional regulator DELLA protein N terminal|PF03514:GRAS domain family
gene_scaffold_98_g77695_t1	1.79743	0.000837163	scaffold_98	95176	99106	protein_coding	- && sp|Q5RBU7|PCP_PONAB Lysosomal Pro-X carboxypeptidase OS=Pongo abelii OX=9601 GN=PRCP PE=2 SV=1 && PF05577:Serine carboxypeptidase S28
gene_scaffold_19_g52503_t1	1.78723	0.00199116	scaffold_19	3620932	3626516	protein_coding	- && sp|P0C7P8|LHWL1_ARATH Transcription factor EMB1444 OS=Arabidopsis thaliana OX=3702 GN=EMB1444 PE=2 SV=1 && PF14215:bHLH-MYC and R2R3-MYB transcription factors N-terminal
gene_scaffold_10_g35874_t1	1.78472	0.000633175	scaffold_10	265643	266569	protein_coding	- && sp|Q39214|RPM1_ARATH Disease resistance protein RPM1 OS=Arabidopsis thaliana OX=3702 GN=RPM1 PE=1 SV=1 && PF18052:Rx N-terminal domain|PF00931:NB-ARC domain
gene_scaffold_11_g38791_t1	1.78371	2.91265e-06	scaffold_11	583131	583950	protein_coding	NA
gene_scaffold_16_g48170_t1	1.78072	1.37376e-07	scaffold_16	390247	394105	protein_coding	- && sp|Q8GWR3|QKIL5_ARATH KH domain-containing protein At1g09660/At1g09670 OS=Arabidopsis thaliana OX=3702 GN=At1g09660/At1g09670 PE=2 SV=1 && PF16544:Homodimerisation region of STAR domain protein
gene_scaffold_6_g24340_t1	1.78066	0.001781	scaffold_6	2615497	2617793	protein_coding	NA
gene_scaffold_1_g1357_t1	1.77881	2.66535e-05	scaffold_1	6249612	6252533	protein_coding	- && sp|P20825|POL2_DROME Retrovirus-related Pol polyprotein from transposon 297 OS=Drosophila melanogaster OX=7227 GN=pol PE=4 SV=1 && PF03732:Retrotransposon gag protein|PF00078:Reverse transcriptase (RNA-dependent DNA polymerase)|PF17919:RNase H-like d
gene_scaffold_1_g1501_t1	1.77881	0.00425305	scaffold_1	6837524	6840835	protein_coding	- && - && PF13187:4Fe-4S dicluster domain|PF12617:Iron-Sulfur binding protein C terminal
gene_scaffold_27_g59087_t1	1.77687	7.14438e-07	scaffold_27	2114748	2115475	protein_coding	NA
gene_scaffold_8_g32379_t1	1.77109	0.00230708	scaffold_8	10080682	10082418	protein_coding	- && sp|Q9SSW1|AZF1_ARATH Zinc finger protein AZF1 OS=Arabidopsis thaliana OX=3702 GN=AZF1 PE=2 SV=1 && PF13912:C2H2-type zinc finger
gene_scaffold_34_g62768_t1	1.765	0.00365555	scaffold_34	2116095	2120019	protein_coding	- && sp|Q2NNE0|IQD22_ARATH Protein IQ-DOMAIN 22 OS=Arabidopsis thaliana OX=3702 GN=IQD22 PE=1 SV=1 && PF13178:Protein of unknown function (DUF4005)
gene_scaffold_24_g56587_t1	1.76294	0.000254667	scaffold_24	704502	710688	protein_coding	- && sp|Q41059|GLGB2_PEA 1,4-alpha-glucan-branching enzyme 1, chloroplastic/amyloplastic (Fragment) OS=Pisum sativum OX=3888 GN=SBEII PE=1 SV=1 && PF00128:Alpha amylase, catalytic domain|PF02922:Carbohydrate-binding module 48 (Isoamylase N-terminal domain
gene_scaffold_13_g44896_t1	1.75534	8.56769e-11	scaffold_13	8204392	8209224	protein_coding	- && sp|A8MRC7|B3GT2_ARATH Probable beta-1,3-galactosyltransferase 2 OS=Arabidopsis thaliana OX=3702 GN=B3GALT2 PE=2 SV=1 && PF13334:Domain of unknown function (DUF4094)|PF01762:Galactosyltransferase
gene_scaffold_1_g852_t1	1.7482	5.95682e-06	scaffold_1	3851888	3854386	protein_coding	- && sp|P42749|UBC5_ARATH Ubiquitin-conjugating enzyme E2 5 OS=Arabidopsis thaliana OX=3702 GN=UBC5 PE=2 SV=2 && PF00179:Ubiquitin-conjugating enzyme
gene_scaffold_13_g44205_t1	1.74472	0.00159976	scaffold_13	5116848	5121899	protein_coding	- && sp|Q9LVY1|TAT_ARATH Tyrosine aminotransferase OS=Arabidopsis thaliana OX=3702 GN=TAT PE=2 SV=1 && PF00155:Aminotransferase class I and II
gene_scaffold_102_g78072_t1	1.74425	0.00221801	scaffold_102	22772	27068	protein_coding	- && sp|P42793|RM05_ARATH 60S ribosomal protein L5, mitochondrial OS=Arabidopsis thaliana OX=3702 GN=RPL5 PE=1 SV=1 && PF00137:ATP synthase subunit C
gene_scaffold_24_g56580_t1	1.74199	4.82677e-07	scaffold_24	671010	674104	protein_coding	- && sp|P17598|CATA1_GOSHI Catalase isozyme 1 OS=Gossypium hirsutum OX=3635 GN=CAT1 PE=2 SV=2 && PF06628:Catalase-related immune-responsive|PF00199:Catalase
gene_scaffold_17_g49696_t1	1.73979	4.89677e-05	scaffold_17	1960319	1962273	protein_coding	NA
gene_scaffold_4_g16595_t1	1.7379	5.0711e-06	scaffold_4	3454379	3455473	protein_coding	- && sp|Q2RQZ4|ACYP_RHORT Acylphosphatase OS=Rhodospirillum rubrum (strain ATCC 11170 / ATH 1.1.1 / DSM 467 / LMG 4362 / NCIMB 8255 / S1) OX=269796 GN=acyP PE=3 SV=1 && PF00708:Acylphosphatase
gene_scaffold_11_g40709_t1	1.73492	0.000224316	scaffold_11	9139292	9140491	protein_coding	- && sp|Q9LKR8|RAF1_ARATH Rubisco accumulation factor 1.1, chloroplastic OS=Arabidopsis thaliana OX=3702 GN=RAF1.1 PE=1 SV=1 && PF18579:Rubisco accumulation factor 1 helix turn helix domain|PF18087:Rubisco Assembly chaperone C-terminal domain|PF18578:Rubi
gene_scaffold_7_g29698_t1	1.73187	0.000103203	scaffold_7	12255637	12259010	protein_coding	- && sp|Q9C6L8|ALMT4_ARATH Aluminum-activated malate transporter 4 OS=Arabidopsis thaliana OX=3702 GN=ALMT4 PE=3 SV=1 && PF11744:Aluminium activated malate transporter
gene_scaffold_7_g29017_t1	1.7314	0.00288504	scaffold_7	9251961	9255792	protein_coding	- && sp|Q00497|SK_SOLLC Shikimate kinase, chloroplastic OS=Solanum lycopersicum OX=4081 GN=SK PE=1 SV=1 && PF01202:Shikimate kinase
gene_scaffold_2_g8472_t1	1.72964	6.98313e-06	scaffold_2	10164969	10167996	protein_coding	- && sp|P09189|HSP7C_PETHY Heat shock cognate 70 kDa protein OS=Petunia hybrida OX=4102 GN=HSP70 PE=2 SV=1 && PF00012:Hsp70 protein
gene_scaffold_1_g350_t1	1.7279	0.00403393	scaffold_1	1576849	1577562	protein_coding	- && sp|Q39088|DOF34_ARATH Dof zinc finger protein DOF3.4 OS=Arabidopsis thaliana OX=3702 GN=DOF3.4 PE=1 SV=2 && PF02701:Dof domain, zinc finger
gene_scaffold_95_g77475_t1	1.72706	0.0004831	scaffold_95	455180	456658	protein_coding	- && sp|Q96262|PCAP1_ARATH Plasma membrane-associated cation-binding protein 1 OS=Arabidopsis thaliana OX=3702 GN=PCAP1 PE=1 SV=1 && PF05558:DREPP plasma membrane polypeptide
gene_scaffold_77_g74843_t1	1.72415	0.000129241	scaffold_77	768836	774151	protein_coding	- && sp|Q9S9U0|CALSB_ARATH Callose synthase 11 OS=Arabidopsis thaliana OX=3702 GN=CALS11 PE=2 SV=1 && PF14288:1,3-beta-glucan synthase subunit FKS1, domain-1|PF02364:1,3-beta-glucan synthase component
gene_scaffold_102_g78186_t1	1.72194	5.66562e-07	scaffold_102	249338	251336	protein_coding	- && sp|P27754|RT03_OENBE Ribosomal protein S3, mitochondrial OS=Oenothera berteroana OX=3950 GN=RPS3 PE=3 SV=2 && PF00189:Ribosomal protein S3, C-terminal domain|PF00252:Ribosomal protein L16p/L10e
gene_scaffold_1_g4414_t1	1.72013	0.0049859	scaffold_1	21051753	21054945	protein_coding	- && sp|Q9ZT94|POLR2_ARATH Retrovirus-related Pol polyprotein from transposon RE2 OS=Arabidopsis thaliana OX=3702 GN=RE2 PE=4 SV=1 && PF00665:Integrase core domain|PF07727:Reverse transcriptase (RNA-dependent DNA polymerase)
gene_scaffold_23_g55963_t1	1.7201	0.00297533	scaffold_23	1501914	1504010	protein_coding	- && - && PF05097:Protein of unknown function (DUF688)
gene_scaffold_17_g50020_t1	1.71781	0.00308805	scaffold_17	3531003	3541810	protein_coding	- && sp|P73625|MUTS2_SYNY3 Endonuclease MutS2 OS=Synechocystis sp. (strain PCC 6803 / Kazusa) OX=1111708 GN=mutS2 PE=3 SV=1 && PF00488:MutS domain V
gene_scaffold_12_g42554_t1	1.71656	0.00229549	scaffold_12	5727338	5732292	protein_coding	- && sp|Q94HW2|POLR1_ARATH Retrovirus-related Pol polyprotein from transposon RE1 OS=Arabidopsis thaliana OX=3702 GN=RE1 PE=2 SV=1 && PF14244:gag-polypeptide of LTR copia-type|PF07727:Reverse transcriptase (RNA-dependent DNA polymerase)
gene_scaffold_5_g23290_t1	1.71102	0.000494829	scaffold_5	15406986	15409431	protein_coding	- && sp|O80946|AB1G_ARATH ABC transporter G family member 1 OS=Arabidopsis thaliana OX=3702 GN=ABCG1 PE=2 SV=1 && PF01061:ABC-2 type transporter|PF00005:ABC transporter
gene_scaffold_36_g63506_t1	1.7109	0.000236743	scaffold_36	1667679	1670697	protein_coding	- && sp|Q9C7T7|CEPR2_ARATH Receptor protein-tyrosine kinase CEPR2 OS=Arabidopsis thaliana OX=3702 GN=CEPR2 PE=1 SV=1 && PF08263:Leucine rich repeat N-terminal domain|PF00069:Protein kinase domain|PF13855:Leucine rich repeat
gene_scaffold_15_g47510_t1	1.70476	6.10496e-05	scaffold_15	3397199	3399870	protein_coding	- && sp|A2YM35|PDRP1_ORYSI Probable pyruvate, phosphate dikinase regulatory protein, chloroplastic OS=Oryza sativa subsp. indica OX=39946 GN=PDRP1 PE=3 SV=1 && PF03618:Kinase/pyrophosphorylase
gene_scaffold_1_g1264_t1	1.70376	0.00335909	scaffold_1	5827469	5831815	protein_coding	- && - && PF00855:PWWP domain
gene_scaffold_54_g69381_t1	1.7034	0.00411832	scaffold_54	980887	982522	protein_coding	- && sp|P49332|GSTXC_TOBAC Probable glutathione S-transferase parC OS=Nicotiana tabacum OX=4097 GN=PARC PE=2 SV=1 && PF02798:Glutathione S-transferase, N-terminal domain|PF13410:Glutathione S-transferase, C-terminal domain
gene_scaffold_15_g47860_t1	1.69892	0.0018808	scaffold_15	4909327	4911594	protein_coding	- && sp|Q9LKR4|FRS10_ARATH Putative protein FAR1-RELATED SEQUENCE 10 OS=Arabidopsis thaliana OX=3702 GN=FRS10 PE=2 SV=2 && PF10551:MULE transposase domain|PF03101:FAR1 DNA-binding domain|PF04434:SWIM zinc finger
gene_scaffold_6_g25983_t1	1.69757	0.0043052	scaffold_6	9553723	9557254	protein_coding	- && sp|Q94HW2|POLR1_ARATH Retrovirus-related Pol polyprotein from transposon RE1 OS=Arabidopsis thaliana OX=3702 GN=RE1 PE=2 SV=1 && PF07727:Reverse transcriptase (RNA-dependent DNA polymerase)|PF13976:GAG-pre-integrase domain
gene_scaffold_37_g63692_t1	1.69637	0.00358894	scaffold_37	319629	325150	protein_coding	- && sp|O48520|DPOD2_ARATH DNA polymerase delta small subunit OS=Arabidopsis thaliana OX=3702 GN=POLD2 PE=2 SV=2 && PF18018:DNA polymerase delta subunit OB-fold domain|PF04042:DNA polymerase alpha/epsilon subunit B
gene_scaffold_24_g56882_t1	1.69575	0.00214065	scaffold_24	2080739	2085867	protein_coding	- && sp|Q9FIG9|ARC6_ARATH Protein ACCUMULATION AND REPLICATION OF CHLOROPLASTS 6, chloroplastic OS=Arabidopsis thaliana OX=3702 GN=ARC6 PE=1 SV=1 && PF13355:Protein of unknown function (DUF4101)
gene_scaffold_55_g69647_t1	1.69519	0.00159333	scaffold_55	900862	902724	protein_coding	- && sp|Q3EDF8|PPR28_ARATH Pentatricopeptide repeat-containing protein At1g09900 OS=Arabidopsis thaliana OX=3702 GN=At1g09900 PE=2 SV=1 && PF12854:PPR repeat|PF13041:PPR repeat family
gene_scaffold_36_g63453_t1	1.69421	7.67296e-09	scaffold_36	1417422	1422284	protein_coding	- && sp|P52032|GPX1_ARATH Phospholipid hydroperoxide glutathione peroxidase 1, chloroplastic OS=Arabidopsis thaliana OX=3702 GN=GPX1 PE=2 SV=2 && PF00255:Glutathione peroxidase
gene_scaffold_11_g39323_t1	1.69417	0.000228995	scaffold_11	3092168	3096343	protein_coding	- && sp|Q5RBU7|PCP_PONAB Lysosomal Pro-X carboxypeptidase OS=Pongo abelii OX=9601 GN=PRCP PE=2 SV=1 && PF05577:Serine carboxypeptidase S28
gene_scaffold_92_g77132_t1	1.69058	6.66005e-07	scaffold_92	219087	221698	protein_coding	- && sp|Q9SYK0|HEXO2_ARATH Beta-hexosaminidase 2 OS=Arabidopsis thaliana OX=3702 GN=HEXO2 PE=1 SV=1 && PF00728:Glycosyl hydrolase family 20, catalytic domain|PF14845:beta-acetyl hexosaminidase like
gene_scaffold_8_g31348_t1	1.68929	0.00105776	scaffold_8	5315132	5317932	protein_coding	- && sp|Q1PSI9|IDND_VITVI L-idonate 5-dehydrogenase OS=Vitis vinifera OX=29760 GN=VIT_16s0100g00290 PE=1 SV=2 && PF00107:Zinc-binding dehydrogenase|PF08240:Alcohol dehydrogenase GroES-like domain
gene_scaffold_372_g83803_t1	1.68803	0.00453854	scaffold_372	22874	25783	protein_coding	- && sp|P42793|RM05_ARATH 60S ribosomal protein L5, mitochondrial OS=Arabidopsis thaliana OX=3702 GN=RPL5 PE=1 SV=1 && PF00137:ATP synthase subunit C
gene_scaffold_98_g77717_t1	1.68377	0.00283556	scaffold_98	184514	187965	protein_coding	- && sp|Q93YN4|ELM1_ARATH Mitochondrial fission protein ELM1 OS=Arabidopsis thaliana OX=3702 GN=ELM1 PE=1 SV=1 && PF06258:Mitochondrial fission ELM1
gene_scaffold_5_g23124_t1	1.68352	0.00150426	scaffold_5	14549999	14550388	protein_coding	- && sp|Q8W4K5|VAB_ARATH VAN3-binding protein OS=Arabidopsis thaliana OX=3702 GN=VAB PE=1 SV=1 && PF05703:Auxin canalisation
gene_scaffold_19_g52331_t1	1.68304	4.27527e-06	scaffold_19	2966259	2977996	protein_coding	- && sp|Q30QB8|SURE_SULDN 5'-nucleotidase SurE OS=Sulfurimonas denitrificans (strain ATCC 33889 / DSM 1251) OX=326298 GN=surE PE=3 SV=1 && PF01975:Survival protein SurE
gene_scaffold_3_g12357_t1	1.67429	4.22538e-06	scaffold_3	4223449	4233035	protein_coding	- && sp|P04323|POL3_DROME Retrovirus-related Pol polyprotein from transposon 17.6 OS=Drosophila melanogaster OX=7227 GN=pol PE=4 SV=1 && PF00385:Chromo (CHRromatin Organisation MOdifier) domain|PF17919:RNase H-like domain found in reverse transcriptase
gene_scaffold_8_g32840_t1	1.66493	0.0023646	scaffold_8	12364240	12371000	protein_coding	- && sp|Q9FQ20|SCC12_ARATH Sister chromatid cohesion 1 protein 2 OS=Arabidopsis thaliana OX=3702 GN=SYN2 PE=2 SV=2 && PF04825:N terminus of Rad21 / Rec8 like protein|PF04824:Conserved region of Rad21 / Rec8 like protein
gene_scaffold_35_g63010_t1	1.66413	2.94729e-05	scaffold_35	1179136	1182350	protein_coding	- && sp|P34811|EFGC1_SOYBN Elongation factor G-1, chloroplastic OS=Glycine max OX=3847 GN=fusA1 PE=3 SV=2 && PF03144:Elongation factor Tu domain 2|PF00009:Elongation factor Tu GTP binding domain|PF00679:Elongation factor G C-terminus|PF14492:Elongation Fa
gene_scaffold_63_g71718_t1	1.66356	1.43036e-07	scaffold_63	363097	366192	protein_coding	- && sp|P17598|CATA1_GOSHI Catalase isozyme 1 OS=Gossypium hirsutum OX=3635 GN=CAT1 PE=2 SV=2 && PF06628:Catalase-related immune-responsive|PF00199:Catalase
gene_scaffold_7_g29956_t1	1.6614	0.00310983	scaffold_7	13464549	13468384	protein_coding	- && - && PF13962:Domain of unknown function|PF12796:Ankyrin repeats (3 copies)
gene_scaffold_1_g3531_t1	1.65656	0.00395027	scaffold_1	16082280	16084204	protein_coding	- && sp|O00370|LORF2_HUMAN LINE-1 retrotransposable element ORF2 protein OS=Homo sapiens OX=9606 PE=1 SV=1 && PF00078:Reverse transcriptase (RNA-dependent DNA polymerase)
gene_scaffold_17_g50301_t1	1.65342	0.00101508	scaffold_17	4725014	4735948	protein_coding	- && sp|Q9SSE9|JMJ25_ARATH Lysine-specific demethylase JMJ25 OS=Arabidopsis thaliana OX=3702 GN=JMJ25 PE=1 SV=1 && PF02373:JmjC domain, hydroxylase
gene_scaffold_14_g46610_t1	1.65121	0.0027501	scaffold_14	6473973	6478297	protein_coding	- && sp|A2RVM8|HIP37_ARATH Heavy metal-associated isoprenylated plant protein 37 OS=Arabidopsis thaliana OX=3702 GN=HIPP37 PE=2 SV=1 && PF00899:ThiF family|PF00403:Heavy-metal-associated domain
gene_scaffold_34_g62695_t1	1.64943	0.000124208	scaffold_34	1755562	1757971	protein_coding	- && sp|F4IEM5|GCR2_ARATH LanC-like protein GCR2 OS=Arabidopsis thaliana OX=3702 GN=GCR2 PE=1 SV=1 && PF05147:Lanthionine synthetase C-like protein
gene_scaffold_5_g21920_t1	1.64684	0.00073195	scaffold_5	8742961	8745332	protein_coding	- && sp|Q40316|VESTR_MEDSA Vestitone reductase OS=Medicago sativa OX=3879 PE=1 SV=1 && PF01370:NAD dependent epimerase/dehydratase family
gene_scaffold_1_g5101_t1	1.64529	9.83761e-09	scaffold_1	24088672	24091123	protein_coding	NA
gene_scaffold_36_g63282_t1	1.64529	0.00019409	scaffold_36	521705	526281	protein_coding	- && sp|O78328|DXS_CAPAN Probable 1-deoxy-D-xylulose-5-phosphate synthase, chloroplastic OS=Capsicum annuum OX=4072 GN=TKT2 PE=2 SV=1 && PF13292:1-deoxy-D-xylulose-5-phosphate synthase|PF02779:Transketolase, pyrimidine binding domain|PF02780:Transketolase
gene_scaffold_8_g30609_t1	1.64409	0.000684522	scaffold_8	1961415	1964168	protein_coding	NA
gene_scaffold_2_g10515_t1	1.64407	0.00216097	scaffold_2	19257855	19264500	protein_coding	- && sp|A8MRX0|GSOX5_ARATH Flavin-containing monooxygenase FMO GS-OX5 OS=Arabidopsis thaliana OX=3702 GN=FMOGS-OX5 PE=1 SV=2 && PF00743:Flavin-binding monooxygenase-like
gene_scaffold_114_g79102_t1	1.64248	0.000828009	scaffold_114	146395	146763	protein_coding	NA
gene_scaffold_36_g63566_t1	1.64038	4.2764e-07	scaffold_36	1890760	1892436	protein_coding	- && sp|Q9FH51|FLXL4_ARATH Protein FLX-like 4 OS=Arabidopsis thaliana OX=3702 GN=FLXL4 PE=1 SV=1 && -
gene_scaffold_27_g58654_t1	1.64006	0.00022669	scaffold_27	392083	394436	protein_coding	- && sp|Q9FF99|AAP7_ARATH Probable amino acid permease 7 OS=Arabidopsis thaliana OX=3702 GN=AAP7 PE=2 SV=1 && PF01490:Transmembrane amino acid transporter protein
gene_scaffold_11_g40923_t1	1.63931	0.00430625	scaffold_11	10000577	10006751	protein_coding	- && sp|Q39249|VDE_ARATH Violaxanthin de-epoxidase, chloroplastic OS=Arabidopsis thaliana OX=3702 GN=VDE1 PE=1 SV=1 && PF07137:VDE lipocalin domain
gene_scaffold_3_g14405_t1	1.63094	0.0013714	scaffold_3	14568413	14574649	protein_coding	- && sp|Q9MAH3|DJ1B_ARATH Protein DJ-1 homolog B OS=Arabidopsis thaliana OX=3702 GN=DJ1B PE=1 SV=1 && PF01965:DJ-1/PfpI family
gene_scaffold_13_g44204_t1	1.63066	0.00357516	scaffold_13	5113928	5116153	protein_coding	NA
gene_scaffold_10_g37238_t1	1.62649	4.51419e-06	scaffold_10	6444386	6450285	protein_coding	- && sp|Q9SZD6|PETS_ARATH Polyprotein of EF-Ts, chloroplastic OS=Arabidopsis thaliana OX=3702 GN=PETs PE=1 SV=1 && PF00889:Elongation factor TS|PF00575:S1 RNA binding domain
gene_scaffold_7_g27677_t1	1.62512	0.0036841	scaffold_7	3473290	3474435	protein_coding	- && sp|Q84W40|ATL11_ARATH RING-H2 finger protein ATL11 OS=Arabidopsis thaliana OX=3702 GN=ATL11 PE=2 SV=2 && PF13639:Ring finger domain
gene_scaffold_114_g79059_t1	1.62317	0.00128924	scaffold_114	41919	44320	protein_coding	NA
gene_scaffold_4_g16523_t1	1.62028	0.00358077	scaffold_4	3189216	3190799	protein_coding	- && - && PF14392:Zinc knuckle
gene_scaffold_15_g47200_t1	1.61619	0.000612237	scaffold_15	2091722	2092372	protein_coding	- && - && PF01190:Pollen proteins Ole e I like
gene_scaffold_8_g31340_t1	1.6113	6.48945e-05	scaffold_8	5274019	5278463	protein_coding	- && sp|A2A559|PGAP3_MOUSE Post-GPI attachment to proteins factor 3 OS=Mus musculus OX=10090 GN=Pgap3 PE=2 SV=1 && PF04080:Per1-like family
gene_scaffold_1_g4262_t1	1.61071	0.000809675	scaffold_1	20472423	20476256	protein_coding	- && - && PF02681:Divergent PAP2 family
gene_scaffold_8_g31538_t1	1.60994	0.00429508	scaffold_8	6244741	6247841	protein_coding	- && sp|Q940H7|MES12_ARATH Putative methylesterase 12, chloroplastic OS=Arabidopsis thaliana OX=3702 GN=MES12 PE=2 SV=1 && PF12697:Alpha/beta hydrolase family
gene_scaffold_10_g35898_t1	1.60796	7.56526e-10	scaffold_10	354981	360961	protein_coding	- && sp|Q10CQ8|PHYC_ORYSJ Phytochrome C OS=Oryza sativa subsp. japonica OX=39947 GN=PHYC PE=2 SV=1 && PF01590:GAF domain|PF02518:Histidine kinase-, DNA gyrase B-, and HSP90-like ATPase|PF08446:PAS fold|PF00989:PAS fold|PF00360:Phytochrome region
gene_scaffold_35_g63099_t1	1.60433	5.58503e-06	scaffold_35	1654974	1668275	protein_coding	- && - && PF13966:zinc-binding in reverse transcriptase|PF05641:Agenet domain
gene_scaffold_1_g957_t1	1.60372	0.00113978	scaffold_1	4339283	4342746	protein_coding	- && - && PF00650:CRAL/TRIO domain
gene_scaffold_15_g47420_t1	1.60189	0.0039115	scaffold_15	3004852	3005877	protein_coding	NA
gene_scaffold_18_g51306_t1	1.60077	0.000812233	scaffold_18	3385919	3389194	protein_coding	- && sp|Q9CAJ9|Y1385_ARATH BTB/POZ domain-containing protein At1g63850 OS=Arabidopsis thaliana OX=3702 GN=At1g63850 PE=1 SV=1 && -
gene_scaffold_15_g47490_t1	1.59925	0.00244144	scaffold_15	3323387	3325450	protein_coding	- && sp|Q8GYA4|CRK10_ARATH Cysteine-rich receptor-like protein kinase 10 OS=Arabidopsis thaliana OX=3702 GN=CRK10 PE=1 SV=3 && PF07714:Protein tyrosine kinase
gene_scaffold_9_g35510_t1	1.59637	0.00477331	scaffold_9	11267115	11267666	protein_coding	- && sp|Q3EAL1|OFP6_ARATH Transcription repressor OFP6 OS=Arabidopsis thaliana OX=3702 GN=OFP6 PE=1 SV=1 && PF04844:Transcriptional repressor, ovate
gene_scaffold_6_g25592_t1	1.5932	0.000375197	scaffold_6	8011829	8015802	protein_coding	- && sp|Q9SI52|P4KG7_ARATH Phosphatidylinositol 4-kinase gamma 7 OS=Arabidopsis thaliana OX=3702 GN=PI4KG7 PE=1 SV=2 && PF00454:Phosphatidylinositol 3- and 4-kinase
gene_scaffold_10_g37300_t1	1.58383	2.95386e-06	scaffold_10	6745840	6747831	protein_coding	- && sp|Q8RX56|UNC13_ARATH Protein unc-13 homolog OS=Arabidopsis thaliana OX=3702 GN=PATROL1 PE=2 SV=1 && PF05664:Plant family of unknown function (DUF810)
gene_scaffold_12_g42465_t1	1.58267	0.00205592	scaffold_12	5408833	5409342	protein_coding	- && - && PF04398:Protein of unknown function, DUF538
gene_scaffold_15_g47491_t1	1.58233	0.000193254	scaffold_15	3325696	3326499	protein_coding	- && sp|Q9M0X5|CRK25_ARATH Cysteine-rich receptor-like protein kinase 25 OS=Arabidopsis thaliana OX=3702 GN=CRK25 PE=3 SV=1 && PF01657:Salt stress response/antifungal
gene_scaffold_2_g9143_t1	1.58165	0.00201155	scaffold_2	12708140	12713114	protein_coding	- && - && PF12043:Domain of unknown function (DUF3527)
gene_scaffold_26_g57999_t1	1.57959	3.36259e-05	scaffold_26	799892	801337	protein_coding	- && sp|Q9M5W4|H1_EUPES Histone H1 OS=Euphorbia esula OX=3993 PE=2 SV=1 && PF00538:linker histone H1 and H5 family
gene_scaffold_5_g22111_t1	1.57955	0.00088004	scaffold_5	9645814	9653609	protein_coding	- && sp|Q9SZ53|P2C60_ARATH Probable protein phosphatase 2C 60 OS=Arabidopsis thaliana OX=3702 GN=At4g31860 PE=2 SV=1 && PF00481:Protein phosphatase 2C|PF13961:Domain of unknown function (DUF4219)
gene_scaffold_1_g738_t1	1.57606	0.0032484	scaffold_1	3241011	3245129	protein_coding	- && sp|Q9LRR4|R13L1_ARATH Putative disease resistance RPP13-like protein 1 OS=Arabidopsis thaliana OX=3702 GN=RPPL1 PE=3 SV=1 && PF18052:Rx N-terminal domain|PF00931:NB-ARC domain
gene_scaffold_17_g49646_t1	1.57504	0.00444883	scaffold_17	1734803	1736744	protein_coding	NA
gene_scaffold_14_g46563_t1	1.57402	0.00136147	scaffold_14	6235379	6241859	protein_coding	- && sp|Q67Y69|WDL7_ARATH Protein WVD2-like 7 OS=Arabidopsis thaliana OX=3702 GN=WDL7 PE=2 SV=1 && PF06886:Targeting protein for Xklp2 (TPX2)
gene_scaffold_19_g52555_t1	1.572	3.39447e-05	scaffold_19	3829688	3830411	protein_coding	- && sp|Q8S4Q6|FHY1_ARATH Protein FAR-RED ELONGATED HYPOCOTYL 1 OS=Arabidopsis thaliana OX=3702 GN=FHY1 PE=1 SV=1 && -
gene_scaffold_36_g63478_t1	1.57088	0.00216092	scaffold_36	1543299	1545506	protein_coding	- && sp|O49931|TIC55_PEA Protein TIC 55, chloroplastic OS=Pisum sativum OX=3888 GN=TIC55 PE=1 SV=1 && PF08417:Pheophorbide a oxygenase|PF00355:Rieske [2Fe-2S] domain
gene_scaffold_16_g48973_t1	1.5683	0.00262957	scaffold_16	4196963	4198126	protein_coding	- && sp|Q9LDE3|FBK9_ARATH F-box/kelch-repeat protein At1g23390 OS=Arabidopsis thaliana OX=3702 GN=At1g23390 PE=2 SV=1 && -
gene_scaffold_10_g35856_t1	1.56484	0.000875921	scaffold_10	184133	186898	protein_coding	NA
gene_scaffold_114_g79051_t1	1.5634	0.00278765	scaffold_114	28102	29635	protein_coding	- && sp|P92544|M1130_ARATH Uncharacterized mitochondrial protein AtMg01130 OS=Arabidopsis thaliana OX=3702 GN=AtMg01130 PE=4 SV=1 && -
gene_scaffold_52_g68817_t1	1.56153	0.00292436	scaffold_52	901708	904427	protein_coding	- && sp|O81004|Y2287_ARATH GTP-binding protein At2g22870 OS=Arabidopsis thaliana OX=3702 GN=EMB2001 PE=2 SV=2 && PF01926:50S ribosome-binding GTPase
gene_scaffold_8_g31345_t1	1.56068	3.18311e-05	scaffold_8	5298475	5299020	protein_coding	- && sp|Q1XDS2|YCF20_PYRYE Uncharacterized protein ycf20 OS=Pyropia yezoensis OX=2788 GN=ycf20 PE=3 SV=1 && PF04483:Protein of unknown function (DUF565)
gene_scaffold_4_g17679_t1	1.55875	0.00168096	scaffold_4	8001156	8004218	protein_coding	- && sp|Q9FKP2|CCX2_ARATH Cation/calcium exchanger 2 OS=Arabidopsis thaliana OX=3702 GN=CCX2 PE=3 SV=1 && PF01699:Sodium/calcium exchanger protein
gene_scaffold_5_g20719_t1	1.55828	0.00116416	scaffold_5	3284607	3285332	protein_coding	NA
gene_scaffold_12_g41777_t1	1.55655	7.70115e-05	scaffold_12	2532933	2539312	protein_coding	- && sp|Q1KPV0|FZL_ARATH Probable transmembrane GTPase FZO-like, chloroplastic OS=Arabidopsis thaliana OX=3702 GN=FZL PE=1 SV=1 && PF01926:50S ribosome-binding GTPase
gene_scaffold_23_g56236_t1	1.55518	0.000288535	scaffold_23	2862106	2867889	protein_coding	- && sp|Q6Z746|MP702_ORYSJ Microtubule-associated protein 70-2 OS=Oryza sativa subsp. japonica OX=39947 GN=MAP70.2 PE=2 SV=1 && PF07058:Microtubule-associated protein 70
gene_scaffold_8_g31699_t1	1.55434	0.00260855	scaffold_8	7036949	7041438	protein_coding	- && sp|Q93V85|WTR16_ARATH WAT1-related protein At3g02690, chloroplastic OS=Arabidopsis thaliana OX=3702 GN=At3g02690 PE=1 SV=1 && PF00892:EamA-like transporter family
gene_scaffold_7_g29652_t1	1.5455	0.000155504	scaffold_7	12019332	12020645	protein_coding	- && sp|Q9LNJ3|APF2_ARATH Aspartyl protease family protein 2 OS=Arabidopsis thaliana OX=3702 GN=APF2 PE=2 SV=1 && PF14541:Xylanase inhibitor C-terminal|PF14543:Xylanase inhibitor N-terminal
gene_scaffold_71_g73666_t1	1.54467	9.36999e-05	scaffold_71	824227	826288	protein_coding	- && sp|Q9SQU6|PP216_ARATH Pentatricopeptide repeat-containing protein At3g06430, chloroplastic OS=Arabidopsis thaliana OX=3702 GN=EMB2750 PE=1 SV=1 && PF13041:PPR repeat family
gene_scaffold_5_g23403_t1	1.54287	0.00522652	scaffold_5	15874470	15877143	protein_coding	- && sp|P09189|HSP7C_PETHY Heat shock cognate 70 kDa protein OS=Petunia hybrida OX=4102 GN=HSP70 PE=2 SV=1 && PF00012:Hsp70 protein
gene_scaffold_2_g9658_t1	1.54104	3.4584e-05	scaffold_2	15175953	15178310	protein_coding	- && sp|O80363|RK17_TOBAC 50S ribosomal protein L17, chloroplastic OS=Nicotiana tabacum OX=4097 GN=RPL17 PE=2 SV=1 && PF01196:Ribosomal protein L17
gene_scaffold_6_g23845_t1	1.53591	0.00459327	scaffold_6	443466	446054	protein_coding	- && sp|Q8VZ20|ASR3_ARATH Trihelix transcription factor ASR3 OS=Arabidopsis thaliana OX=3702 GN=ASR3 PE=1 SV=1 && PF13837:Myb/SANT-like DNA-binding domain
gene_scaffold_3_g15058_t1	1.53585	0.00030987	scaffold_3	17494034	17495548	protein_coding	- && sp|Q9FLD5|ASD_ARATH AAA-ATPase ASD, mitochondrial OS=Arabidopsis thaliana OX=3702 GN=AATP1 PE=1 SV=1 && PF14363:Domain associated at C-terminal with AAA|PF00004:ATPase family associated with various cellular activities (AAA)
gene_scaffold_15_g47533_t1	1.5352	0.00307311	scaffold_15	3478140	3479781	protein_coding	- && sp|Q9M0Y9|RIC10_ARATH CRIB domain-containing protein RIC10 OS=Arabidopsis thaliana OX=3702 GN=RIC10 PE=2 SV=1 && PF00786:P21-Rho-binding domain
gene_scaffold_10_g36538_t1	1.53415	0.00494047	scaffold_10	3283952	3286460	protein_coding	- && sp|Q0DIV0|HEMH2_ORYSJ Ferrochelatase-2, chloroplastic OS=Oryza sativa subsp. japonica OX=39947 GN=Os05g0361200 PE=2 SV=1 && PF00762:Ferrochelatase
gene_scaffold_34_g62669_t1	1.53162	1.96202e-05	scaffold_34	1617904	1619367	protein_coding	- && sp|P46280|EFTU2_SOYBN Elongation factor Tu, chloroplastic OS=Glycine max OX=3847 GN=TUFB1 PE=3 SV=1 && PF00009:Elongation factor Tu GTP binding domain|PF03143:Elongation factor Tu C-terminal domain|PF03144:Elongation factor Tu domain 2
gene_scaffold_1_g14_t1	1.53149	0.00284849	scaffold_1	56653	61574	protein_coding	- && sp|B4YB07|PHYA2_SOYBN Phytochrome A-2 OS=Glycine max OX=3847 GN=PHYA2 PE=1 SV=1 && PF08446:PAS fold|PF02518:Histidine kinase-, DNA gyrase B-, and HSP90-like ATPase|PF01590:GAF domain|PF00989:PAS fold|PF00360:Phytochrome region
gene_scaffold_8_g30755_t1	1.52767	0.00256129	scaffold_8	2598072	2601248	protein_coding	- && sp|O81816|MO2_ARATH Monooxygenase 2 OS=Arabidopsis thaliana OX=3702 GN=MO2 PE=2 SV=1 && PF01494:FAD binding domain
gene_scaffold_27_g58637_t1	1.52677	0.00332942	scaffold_27	303708	310875	protein_coding	- && sp|Q9FKT0|ARP8_ARATH Actin-related protein 8 OS=Arabidopsis thaliana OX=3702 GN=ARP8 PE=2 SV=1 && PF00646:F-box domain|PF00022:Actin
gene_scaffold_39_g64601_t1	1.52359	0.00195945	scaffold_39	1017154	1022748	protein_coding	- && sp|O00370|LORF2_HUMAN LINE-1 retrotransposable element ORF2 protein OS=Homo sapiens OX=9606 PE=1 SV=1 && PF00078:Reverse transcriptase (RNA-dependent DNA polymerase)|PF13966:zinc-binding in reverse transcriptase
gene_scaffold_7_g27358_t1	1.5211	0.000174702	scaffold_7	2126322	2129567	protein_coding	- && sp|Q9FN15|GLD27_ARATH Protein CONSERVED IN THE GREEN LINEAGE AND DIATOMS 27, chloroplastic OS=Arabidopsis thaliana OX=3702 GN=CGLD27 PE=2 SV=1 && PF06799:Conserved in the green lineage and diatoms 27
gene_scaffold_1_g900_t1	1.51743	0.00439219	scaffold_1	4109978	4114173	protein_coding	- && sp|Q5H8A6|CASTO_LOTJA Ion channel CASTOR OS=Lotus japonicus OX=34305 GN=CASTOR PE=1 SV=1 && PF06241:Castor and Pollux, part of voltage-gated ion channel
gene_scaffold_90_g76912_t1	1.51596	0.00353621	scaffold_90	475512	477209	protein_coding	- && sp|Q6WNQ8|C81E8_MEDTR Cytochrome P450 81E8 OS=Medicago truncatula OX=3880 GN=CYP81E8 PE=2 SV=1 && PF00067:Cytochrome P450
gene_scaffold_21_g53882_t1	1.5099	0.00281556	scaffold_21	446763	446936	protein_coding	NA
gene_scaffold_12_g42338_t1	1.5096	0.000418696	scaffold_12	4833191	4837345	protein_coding	- && sp|O81283|TC159_ARATH Translocase of chloroplast 159, chloroplastic OS=Arabidopsis thaliana OX=3702 GN=TOC159 PE=1 SV=1 && PF04548:AIG1 family|PF11886:Translocase of chloroplast 159/132, membrane anchor domain
gene_scaffold_1_g4380_t1	1.5049	0.000134988	scaffold_1	20911770	20915576	protein_coding	- && sp|Q9FIZ7|OPLA_ARATH 5-oxoprolinase OS=Arabidopsis thaliana OX=3702 GN=OXP1 PE=1 SV=1 && PF05378:Hydantoinase/oxoprolinase N-terminal region|PF02538:Hydantoinase B/oxoprolinase|PF01968:Hydantoinase/oxoprolinase
gene_scaffold_5_g23121_t1	1.50306	9.24033e-05	scaffold_5	14539112	14540949	protein_coding	NA
gene_scaffold_6_g25315_t1	1.50272	2.38176e-08	scaffold_6	6782870	6791176	protein_coding	- && sp|Q93YW0|EXEC1_ARATH Protein EXECUTER 1, chloroplastic OS=Arabidopsis thaliana OX=3702 GN=EX1 PE=1 SV=1 && PF12014:Domain of unknown function (DUF3506)
gene_scaffold_12_g42397_t1	1.49695	0.00403188	scaffold_12	5123357	5132937	protein_coding	- && sp|O22243|C3H31_ARATH DExH-box ATP-dependent RNA helicase DExH8 OS=Arabidopsis thaliana OX=3702 GN=At2g47680 PE=2 SV=2 && PF00271:Helicase conserved C-terminal domain
gene_scaffold_16_g48314_t1	1.4964	0.00469922	scaffold_16	975936	976616	protein_coding	- && - && PF04450:Peptidase of plants and bacteria
gene_scaffold_7_g29059_t1	1.49564	0.00207085	scaffold_7	9439575	9445642	protein_coding	- && sp|Q9M9H4|PD338_ARATH Protein PIGMENT DEFECTIVE 338, chloroplastic OS=Arabidopsis thaliana OX=3702 GN=PDE338 PE=1 SV=1 && PF00575:S1 RNA binding domain
gene_scaffold_6_g24266_t1	1.49076	0.00188017	scaffold_6	2292019	2302019	protein_coding	- && sp|Q0WLC6|PP349_ARATH Pentatricopeptide repeat-containing protein MRL1, chloroplastic OS=Arabidopsis thaliana OX=3702 GN=MRL1 PE=1 SV=2 && PF17177:Pentacotripeptide-repeat region of PRORP|PF13041:PPR repeat family
gene_scaffold_5_g23282_t1	1.48962	0.0020014	scaffold_5	15349792	15354714	protein_coding	NA
gene_scaffold_5_g22316_t1	1.48813	0.00437041	scaffold_5	10637593	10642451	protein_coding	- && sp|Q9SSR1|Y1259_ARATH DCC family protein At1g52590, chloroplastic OS=Arabidopsis thaliana OX=3702 GN=At1g52590 PE=2 SV=1 && PF04134:Protein of unknown function, DUF393
gene_scaffold_11_g40582_t1	1.48559	0.00271159	scaffold_11	8667342	8670378	protein_coding	- && - && PF03080:Neprosin|PF14365:Neprosin activation peptide
gene_scaffold_5_g21389_t1	1.48427	3.79943e-05	scaffold_5	6259334	6266518	protein_coding	- && sp|O80386|CIP7_ARATH COP1-interacting protein 7 OS=Arabidopsis thaliana OX=3702 GN=CIP7 PE=1 SV=1 && -
gene_scaffold_17_g50064_t1	1.48281	5.69391e-05	scaffold_17	3727653	3733535	protein_coding	NA
gene_scaffold_19_g52498_t1	1.48173	1.15789e-06	scaffold_19	3602026	3603600	protein_coding	- && sp|O22287|GMPP1_ARATH Mannose-1-phosphate guanylyltransferase 1 OS=Arabidopsis thaliana OX=3702 GN=CYT1 PE=1 SV=1 && PF00483:Nucleotidyl transferase|PF00132:Bacterial transferase hexapeptide (six repeats)
gene_scaffold_6_g23913_t1	1.48155	0.000133847	scaffold_6	741305	746041	protein_coding	- && - && PF07082:Protein of unknown function (DUF1350)
gene_scaffold_1_g2193_t1	1.47904	3.68388e-05	scaffold_1	10169781	10178462	protein_coding	NA
gene_scaffold_1_g266_t1	1.47697	0.000285748	scaffold_1	1169194	1176027	protein_coding	- && sp|O81360|ABA2_PRUAR Zeaxanthin epoxidase, chloroplastic OS=Prunus armeniaca OX=36596 PE=2 SV=1 && PF00498:FHA domain|PF01494:FAD binding domain
gene_scaffold_16_g48153_t1	1.47659	0.00131031	scaffold_16	306022	314481	protein_coding	- && sp|Q9FT92|Y5843_ARATH Uncharacterized protein At5g08430 OS=Arabidopsis thaliana OX=3702 GN=At5g08430 PE=1 SV=2 && PF03126:Plus-3 domain|PF02201:SWIB/MDM2 domain
gene_scaffold_102_g78221_t1	1.4759	0.000829926	scaffold_102	321248	322853	protein_coding	- && sp|P93280|CCMB_ARATH Putative cytochrome c biogenesis ccmB-like mitochondrial protein OS=Arabidopsis thaliana OX=3702 GN=CCMB PE=2 SV=2 && -
gene_scaffold_27_g59086_t1	1.4751	0.000226743	scaffold_27	2112321	2112863	protein_coding	NA
gene_scaffold_5_g20328_t1	1.47409	0.000368955	scaffold_5	1603131	1608156	protein_coding	NA
gene_scaffold_10_g36482_t1	1.47401	0.00436763	scaffold_10	2982815	2995769	protein_coding	- && sp|F4JRF5|RLT3_ARATH Homeobox-DDT domain protein RLT3 OS=Arabidopsis thaliana OX=3702 GN=RLT3 PE=3 SV=1 && PF15612:WSTF, HB1, Itc1p, MBD9 motif 1|PF00046:Homeodomain|PF15613:Williams-Beuren syndrome DDT (WSD), D-TOX E motif|PF02791:DDT domain
gene_scaffold_5_g23169_t1	1.46833	0.00264009	scaffold_5	14759671	14760180	protein_coding	NA
gene_scaffold_3_g12743_t1	1.46764	0.00237963	scaffold_3	5904018	5904795	protein_coding	- && sp|Q9FVR6|Y1222_ARATH Uncharacterized protein At1g32220, chloroplastic OS=Arabidopsis thaliana OX=3702 GN=At1g32220 PE=1 SV=1 && -
gene_scaffold_8_g31416_t1	1.4672	0.00681859	scaffold_8	5643024	5645720	protein_coding	- && sp|Q8GYY0|1A112_ARATH Probable aminotransferase ACS12 OS=Arabidopsis thaliana OX=3702 GN=ACS12 PE=2 SV=2 && PF00155:Aminotransferase class I and II
gene_scaffold_2_g9860_t1	1.46705	7.96675e-05	scaffold_2	16150279	16152149	protein_coding	- && sp|Q9SV68|QORH_ARATH Chloroplast envelope quinone oxidoreductase homolog OS=Arabidopsis thaliana OX=3702 GN=CEQORH PE=1 SV=1 && PF13602:Zinc-binding dehydrogenase
gene_scaffold_5_g23484_t1	1.46428	2.07388e-05	scaffold_5	16227202	16233918	protein_coding	- && sp|Q9ZW06|PUM2_ARATH Pumilio homolog 2 OS=Arabidopsis thaliana OX=3702 GN=APUM2 PE=1 SV=1 && PF07990:Nucleic acid binding protein NABP|PF00806:Pumilio-family RNA binding repeat
gene_scaffold_27_g58845_t1	1.46173	0.000630314	scaffold_27	1168534	1171391	protein_coding	- && sp|P87131|CYSKL_SCHPO Cysteine synthase 2 OS=Schizosaccharomyces pombe (strain 972 / ATCC 24843) OX=284812 GN=cys12 PE=3 SV=1 && PF00291:Pyridoxal-phosphate dependent enzyme
gene_scaffold_10_g36413_t1	1.46014	0.00248406	scaffold_10	2618545	2619503	protein_coding	- && sp|P26569|H12_ARATH Histone H1.2 OS=Arabidopsis thaliana OX=3702 GN=At2g30620 PE=1 SV=1 && PF00538:linker histone H1 and H5 family
gene_scaffold_24_g56857_t1	1.45952	0.00138766	scaffold_24	1928251	1934959	protein_coding	- && sp|P93024|ARFE_ARATH Auxin response factor 5 OS=Arabidopsis thaliana OX=3702 GN=ARF5 PE=1 SV=3 && PF06507:Auxin response factor|PF02309:AUX/IAA family|PF02362:B3 DNA binding domain
gene_scaffold_60_g70914_t1	1.45952	6.65998e-05	scaffold_60	656633	657136	protein_coding	- && sp|F4J4N3|DIR17_ARATH Dirigent protein 17 OS=Arabidopsis thaliana OX=3702 GN=DIR17 PE=2 SV=1 && -
gene_scaffold_15_g47881_t1	1.45908	0.00532924	scaffold_15	5003077	5006964	protein_coding	- && sp|O23482|OPT3_ARATH Oligopeptide transporter 3 OS=Arabidopsis thaliana OX=3702 GN=OPT3 PE=2 SV=3 && PF03169:OPT oligopeptide transporter protein
gene_scaffold_8_g31944_t1	1.45745	0.00277382	scaffold_8	8123029	8123409	protein_coding	NA
gene_scaffold_6_g23954_t1	1.45424	0.00356056	scaffold_6	916059	920760	protein_coding	- && sp|Q99JW2|ACY1_MOUSE Aminoacylase-1 OS=Mus musculus OX=10090 GN=Acy1 PE=1 SV=1 && PF01546:Peptidase family M20/M25/M40
gene_scaffold_102_g78213_t1	1.45355	0.00406604	scaffold_102	299689	302145	protein_coding	- && sp|Q36450|NDUS2_NICSY NADH dehydrogenase [ubiquinone] iron-sulfur protein 2 OS=Nicotiana sylvestris OX=4096 GN=NAD7 PE=2 SV=1 && -
gene_scaffold_16_g48157_t1	1.44971	0.000282638	scaffold_16	333880	341718	protein_coding	- && sp|Q9HCG7|GBA2_HUMAN Non-lysosomal glucosylceramidase OS=Homo sapiens OX=9606 GN=GBA2 PE=1 SV=2 && PF12215:beta-glucosidase 2, glycosyl-hydrolase family 116 N-term|PF04685:Glycosyl-hydrolase family 116, catalytic region
gene_scaffold_6_g23953_t1	1.44788	0.00234987	scaffold_6	911315	915297	protein_coding	- && sp|Q99JW2|ACY1_MOUSE Aminoacylase-1 OS=Mus musculus OX=10090 GN=Acy1 PE=1 SV=1 && PF01546:Peptidase family M20/M25/M40
gene_scaffold_2_g8005_t1	1.44722	0.00220525	scaffold_2	8121269	8124141	protein_coding	- && sp|Q8N7N5|DCAF8_MOUSE DDB1- and CUL4-associated factor 8 OS=Mus musculus OX=10090 GN=Dcaf8 PE=1 SV=1 && PF00400:WD domain, G-beta repeat
gene_scaffold_1_g1107_t1	1.44699	4.11366e-05	scaffold_1	5028885	5033741	protein_coding	- && sp|Q944H2|AB12I_ARATH Protein ABCI12, chloroplastic OS=Arabidopsis thaliana OX=3702 GN=ABCI12 PE=1 SV=1 && PF02361:Cobalt transport protein
gene_scaffold_24_g56524_t1	1.44652	0.00362911	scaffold_24	384642	386041	protein_coding	- && sp|Q96290|MSSP1_ARATH Monosaccharide-sensing protein 1 OS=Arabidopsis thaliana OX=3702 GN=MSSP1 PE=1 SV=2 && PF00083:Sugar (and other) transporter
gene_scaffold_6_g25314_t1	1.44638	0.00463156	scaffold_6	6777126	6781133	protein_coding	- && sp|Q8H183|BUP1_ARATH Beta-ureidopropionase OS=Arabidopsis thaliana OX=3702 GN=PYD3 PE=1 SV=1 && PF00795:Carbon-nitrogen hydrolase
gene_scaffold_11_g40476_t1	1.44628	0.00072943	scaffold_11	8181861	8189345	protein_coding	- && - && PF13966:zinc-binding in reverse transcriptase
gene_scaffold_17_g49803_t1	1.44486	0.000601038	scaffold_17	2513384	2538849	protein_coding	- && sp|A0A1P8AUY4|MDN1_ARATH Midasin OS=Arabidopsis thaliana OX=3702 GN=MDN1 PE=1 SV=1 && PF07728:AAA domain (dynein-related subfamily)|PF17867:Midasin AAA lid domain|PF17865:Midasin AAA lid domain|PF13966:zinc-binding in reverse transcriptase
gene_scaffold_10_g38238_t1	1.44263	0.00658677	scaffold_10	10612124	10613905	protein_coding	- && sp|P04323|POL3_DROME Retrovirus-related Pol polyprotein from transposon 17.6 OS=Drosophila melanogaster OX=7227 GN=pol PE=4 SV=1 && PF00078:Reverse transcriptase (RNA-dependent DNA polymerase)|PF17919:RNase H-like domain found in reverse transcriptas
gene_scaffold_1_g959_t1	1.44077	0.000554066	scaffold_1	4346027	4347745	protein_coding	- && sp|Q9SKY8|HSP7H_ARATH Heat shock 70 kDa protein 8 OS=Arabidopsis thaliana OX=3702 GN=HSP70-8 PE=1 SV=1 && PF00012:Hsp70 protein
gene_scaffold_2_g8300_t1	1.44075	0.00682325	scaffold_2	9382969	9384560	protein_coding	- && sp|Q58FZ0|NAKR2_ARATH Protein SODIUM POTASSIUM ROOT DEFECTIVE 2 OS=Arabidopsis thaliana OX=3702 GN=NAKR2 PE=2 SV=1 && PF00403:Heavy-metal-associated domain
gene_scaffold_81_g75486_t1	1.43943	0.00326581	scaffold_81	275905	279851	protein_coding	- && sp|A0A0D3MU35|ORGRE_CUCME Protein ORANGE-GREEN, chloroplastic OS=Cucumis melo OX=3656 GN=OR PE=2 SV=1 && -
gene_scaffold_9_g34671_t1	1.43848	0.00365029	scaffold_9	7426724	7431284	protein_coding	- && sp|Q94HW2|POLR1_ARATH Retrovirus-related Pol polyprotein from transposon RE1 OS=Arabidopsis thaliana OX=3702 GN=RE1 PE=2 SV=1 && -
gene_scaffold_3_g13430_t1	1.43838	0.00250341	scaffold_3	10317604	10321308	protein_coding	- && sp|O00370|LORF2_HUMAN LINE-1 retrotransposable element ORF2 protein OS=Homo sapiens OX=9606 PE=1 SV=1 && PF00078:Reverse transcriptase (RNA-dependent DNA polymerase)|PF13966:zinc-binding in reverse transcriptase|PF03372:Endonuclease/Exonuclease/phosp
gene_scaffold_11_g40754_t1	1.43688	0.0046611	scaffold_11	9329018	9331363	protein_coding	NA
gene_scaffold_13_g44528_t1	1.43362	0.00106438	scaffold_13	6694675	6695752	protein_coding	- && sp|Q6KZM5|GLFT_PICTO Glutamate formimidoyltransferase OS=Picrophilus torridus (strain ATCC 700027 / DSM 9790 / JCM 10055 / NBRC 100828) OX=263820 GN=PTO1242 PE=1 SV=1 && PF07837:Formiminotransferase domain, N-terminal subdomain
gene_scaffold_9_g35580_t1	1.42948	0.000153367	scaffold_9	11557078	11557789	protein_coding	- && sp|Q40392|TMVRN_NICGU TMV resistance protein N OS=Nicotiana glutinosa OX=35889 GN=N PE=1 SV=1 && PF01582:TIR domain
gene_scaffold_3_g11869_t1	1.42887	0.00107151	scaffold_3	2222285	2224817	protein_coding	- && sp|O23553|BAM3_ARATH Beta-amylase 3, chloroplastic OS=Arabidopsis thaliana OX=3702 GN=BAM3 PE=1 SV=3 && PF01373:Glycosyl hydrolase family 14
gene_scaffold_1_g571_t1	1.42827	1.23663e-05	scaffold_1	2512812	2515504	protein_coding	- && sp|P32438|YPOL_THETH IMPACT family member in pol 5'region (Fragment) OS=Thermus thermophilus OX=274 PE=3 SV=1 && PF01205:Uncharacterized protein family UPF0029
gene_scaffold_5_g23170_t1	1.42557	0.00366551	scaffold_5	14760754	14762267	protein_coding	- && - && PF04720:PDDEXK-like family of unknown function
gene_scaffold_10_g37301_t1	1.42458	1.90554e-06	scaffold_10	6748627	6751246	protein_coding	- && sp|Q8RX56|UNC13_ARATH Protein unc-13 homolog OS=Arabidopsis thaliana OX=3702 GN=PATROL1 PE=2 SV=1 && PF05664:Plant family of unknown function (DUF810)
gene_scaffold_8_g32716_t1	1.42309	0.00272139	scaffold_8	11734486	11735917	protein_coding	- && sp|Q9FMX6|DJC76_ARATH Chaperone protein dnaJ C76, chloroplastic OS=Arabidopsis thaliana OX=3702 GN=DJC76 PE=2 SV=1 && PF13370:4Fe-4S single cluster domain of Ferredoxin I|PF00226:DnaJ domain
gene_scaffold_5_g22988_t1	1.41976	0.000497416	scaffold_5	13923627	13927152	protein_coding	- && sp|Q9LHP4|RGI1_ARATH LRR receptor-like serine/threonine-protein kinase RGI1 OS=Arabidopsis thaliana OX=3702 GN=RGI1 PE=1 SV=1 && PF13855:Leucine rich repeat|PF00069:Protein kinase domain
gene_scaffold_5_g20738_t1	1.41959	0.000251899	scaffold_5	3373378	3375684	protein_coding	- && sp|O04616|CUT1A_ARATH Protein CURVATURE THYLAKOID 1A, chloroplastic OS=Arabidopsis thaliana OX=3702 GN=CURT1A PE=1 SV=1 && PF14159:CAAD domains of cyanobacterial aminoacyl-tRNA synthetase
gene_scaffold_2_g9793_t1	1.41897	9.01563e-05	scaffold_2	15883544	15884728	protein_coding	- && sp|Q9LSF5|PP254_ARATH Pentatricopeptide repeat-containing protein At3g25210, mitochondrial OS=Arabidopsis thaliana OX=3702 GN=At3g25210 PE=2 SV=1 && PF13041:PPR repeat family
gene_scaffold_35_g63151_t1	1.41665	0.00747994	scaffold_35	1919458	1921645	protein_coding	NA
gene_scaffold_1_g607_t1	1.41237	0.00357516	scaffold_1	2647969	2653078	protein_coding	- && sp|B0XN12|EXGA_ASPFC Probable glucan 1,3-beta-glucosidase A OS=Neosartorya fumigata (strain CEA10 / CBS 144.89 / FGSC A1163) OX=451804 GN=exgA PE=3 SV=1 && PF00150:Cellulase (glycosyl hydrolase family 5)
gene_scaffold_102_g78114_t1	1.4117	0.00027203	scaffold_102	111183	111743	protein_coding	NA
gene_scaffold_17_g49697_t1	1.40686	0.00014494	scaffold_17	1962984	1963271	protein_coding	NA
gene_scaffold_21_g53919_t1	1.40539	0.000212424	scaffold_21	635883	643684	protein_coding	- && sp|Q05627|Y202_CLOB8 Uncharacterized protein Cbei_0202 OS=Clostridium beijerinckii (strain ATCC 51743 / NCIMB 8052) OX=290402 GN=Cbei_0202 PE=4 SV=2 && -
gene_scaffold_2_g9805_t1	1.40418	0.00101705	scaffold_2	15921920	15936998	protein_coding	- && sp|Q5N870|DCL3A_ORYSJ Endoribonuclease Dicer homolog 3a OS=Oryza sativa subsp. japonica OX=39947 GN=DCL3A PE=2 SV=1 && PF00271:Helicase conserved C-terminal domain|PF03368:Dicer dimerisation domain|PF04851:Type III restriction enzyme, res subunit|PF0
gene_scaffold_53_g69056_t1	1.4037	0.00359916	scaffold_53	686048	689880	protein_coding	- && sp|Q9M817|PTR6_ARATH Protein NRT1/ PTR FAMILY 1.2 OS=Arabidopsis thaliana OX=3702 GN=NPF1.2 PE=1 SV=1 && PF00854:POT family
gene_scaffold_16_g48277_t1	1.40328	0.00059248	scaffold_16	854442	857678	protein_coding	- && sp|Q94JT5|CYL2_ARATH Cyclase-like protein 2 OS=Arabidopsis thaliana OX=3702 GN=CYCLASE2 PE=2 SV=1 && PF04199:Putative cyclase
gene_scaffold_8_g31900_t1	1.40285	0.00142669	scaffold_8	7944172	7946666	protein_coding	- && sp|Q9ZT29|SC5D_TOBAC Delta(7)-sterol-C5(6)-desaturase OS=Nicotiana tabacum OX=4097 PE=2 SV=1 && PF04116:Fatty acid hydroxylase superfamily
gene_scaffold_16_g48943_t1	1.39399	5.85308e-06	scaffold_16	4027913	4030251	protein_coding	- && sp|O80763|NRX1_ARATH Probable nucleoredoxin 1 OS=Arabidopsis thaliana OX=3702 GN=At1g60420 PE=1 SV=1 && PF03107:C1 domain|PF13905:Thioredoxin-like
gene_scaffold_2_g11166_t1	1.39349	0.000516533	scaffold_2	22400799	22409703	protein_coding	- && sp|Q5D869|NRPE1_ARATH DNA-directed RNA polymerase V subunit 1 OS=Arabidopsis thaliana OX=3702 GN=NRPE1 PE=1 SV=1 && PF00623:RNA polymerase Rpb1, domain 2|PF04998:RNA polymerase Rpb1, domain 5|PF04983:RNA polymerase Rpb1, domain 3
gene_scaffold_2_g9657_t1	1.39306	0.0058571	scaffold_2	15171767	15173851	protein_coding	- && sp|P72777|YC54L_SYNY3 Ycf54-like protein OS=Synechocystis sp. (strain PCC 6803 / Kazusa) OX=1111708 GN=slr1780 PE=1 SV=1 && PF10674:Protein of unknown function (DUF2488)
gene_scaffold_8_g32988_t1	1.3927	0.0010771	scaffold_8	12914909	12919349	protein_coding	- && sp|Q9LSE2|ICE1_ARATH Transcription factor ICE1 OS=Arabidopsis thaliana OX=3702 GN=SCRM PE=1 SV=1 && -
gene_scaffold_5_g21447_t1	1.39155	5.39953e-05	scaffold_5	6556916	6558103	protein_coding	- && sp|Q9SPK4|PPCK1_ARATH Phosphoenolpyruvate carboxylase kinase 1 OS=Arabidopsis thaliana OX=3702 GN=PPCK1 PE=1 SV=1 && PF00069:Protein kinase domain
gene_scaffold_11_g38755_t1	1.39125	0.000391241	scaffold_11	406185	409583	protein_coding	- && sp|Q5QMM3|WOX8_ORYSJ WUSCHEL-related homeobox 8 OS=Oryza sativa subsp. japonica OX=39947 GN=WOX8 PE=2 SV=1 && PF00046:Homeodomain
gene_scaffold_5_g22691_t1	1.38906	1.43209e-05	scaffold_5	12466705	12468885	protein_coding	- && sp|Q8H1F5|IDD7_ARATH Protein indeterminate-domain 7 OS=Arabidopsis thaliana OX=3702 GN=IDD7 PE=2 SV=1 && -
gene_scaffold_15_g47107_t1	1.38792	0.000131722	scaffold_15	1679611	1680993	protein_coding	- && sp|Q9SD53|Y3720_ARATH UPF0481 protein At3g47200 OS=Arabidopsis thaliana OX=3702 GN=At3g47200 PE=2 SV=1 && PF03140:Plant protein of unknown function
gene_scaffold_3_g13511_t1	1.38487	0.00240738	scaffold_3	10696526	10697071	protein_coding	NA
gene_scaffold_13_g44540_t1	1.38467	0.00420414	scaffold_13	6742447	6742941	protein_coding	NA
gene_scaffold_3_g13027_t1	1.3835	1.95819e-05	scaffold_3	7089868	7091596	protein_coding	- && sp|Q8W463|RK191_ARATH 50S ribosomal protein L19-1, chloroplastic OS=Arabidopsis thaliana OX=3702 GN=At4g17560 PE=2 SV=1 && PF01245:Ribosomal protein L19
gene_scaffold_102_g78184_t1	1.38275	0.00309423	scaffold_102	247248	247968	protein_coding	- && sp|P27527|RT19_PETHY Ribosomal protein S19, mitochondrial OS=Petunia hybrida OX=4102 GN=RPS19 PE=2 SV=2 && PF00203:Ribosomal protein S19
gene_scaffold_7_g29779_t1	1.38027	0.0030945	scaffold_7	12685151	12690082	protein_coding	- && sp|Q9CAQ8|RFC5_ARATH Replication factor C subunit 5 OS=Arabidopsis thaliana OX=3702 GN=RFC5 PE=1 SV=1 && PF08542:Replication factor C C-terminal domain|PF00004:ATPase family associated with various cellular activities (AAA)
gene_scaffold_15_g47242_t1	1.3792	0.00033592	scaffold_15	2304881	2308298	protein_coding	- && sp|Q62203|SF3A2_MOUSE Splicing factor 3A subunit 2 OS=Mus musculus OX=10090 GN=Sf3a2 PE=1 SV=2 && PF16835:Pre-mRNA-splicing factor SF3a complex subunit 2 (Prp11)|PF12874:Zinc-finger of C2H2 type
gene_scaffold_62_g71435_t1	1.3786	0.00346318	scaffold_62	373683	376617	protein_coding	NA
gene_scaffold_1_g899_t1	1.37821	0.00132622	scaffold_1	4106393	4108541	protein_coding	- && sp|Q5H8A6|CASTO_LOTJA Ion channel CASTOR OS=Lotus japonicus OX=34305 GN=CASTOR PE=1 SV=1 && -
gene_scaffold_15_g47607_t1	1.37791	5.80829e-05	scaffold_15	3835654	3846981	protein_coding	- && sp|Q43846|SSY3_SOLTU Soluble starch synthase 3, chloroplastic/amyloplastic OS=Solanum tuberosum OX=4113 GN=SS3 PE=1 SV=1 && PF08323:Starch synthase catalytic domain|PF00534:Glycosyl transferases group 1|PF16760:Starch/carbohydrate-binding module (fam
gene_scaffold_7_g29620_t1	1.37691	0.000191946	scaffold_7	11869722	11874959	protein_coding	- && sp|Q9LHE5|TO401_ARATH Mitochondrial import receptor subunit TOM40-1 OS=Arabidopsis thaliana OX=3702 GN=TOM40-1 PE=1 SV=3 && PF01459:Eukaryotic porin
gene_scaffold_3_g14183_t1	1.37383	9.54513e-05	scaffold_3	13562362	13563051	protein_coding	NA
gene_scaffold_8_g32696_t1	1.37047	2.70965e-07	scaffold_8	11642160	11647071	protein_coding	- && sp|Q9M548|DRM2_ARATH DNA (cytosine-5)-methyltransferase DRM2 OS=Arabidopsis thaliana OX=3702 GN=DRM2 PE=1 SV=1 && PF00145:C-5 cytosine-specific DNA methylase
gene_scaffold_3_g13858_t1	1.36995	0.00147086	scaffold_3	12149486	12158315	protein_coding	- && sp|C8KI33|SUV2_ARATH Protein SENSITIVE TO UV 2 OS=Arabidopsis thaliana OX=3702 GN=SUV2 PE=1 SV=1 && -
gene_scaffold_17_g49973_t1	1.36786	0.00461324	scaffold_17	3299023	3300579	protein_coding	- && sp|Q42602|C89A2_ARATH Cytochrome P450 89A2 OS=Arabidopsis thaliana OX=3702 GN=CYP89A2 PE=2 SV=2 && PF00067:Cytochrome P450
gene_scaffold_13_g44881_t1	1.36785	0.00781723	scaffold_13	8136228	8136653	protein_coding	- && - && PF13499:EF-hand domain pair
gene_scaffold_13_g44941_t1	1.36758	3.07579e-06	scaffold_13	8397550	8402572	protein_coding	- && sp|O04057|ASPR_CUCPE Aspartic proteinase OS=Cucurbita pepo OX=3663 PE=2 SV=1 && PF05184:Saposin-like type B, region 1|PF03489:Saposin-like type B, region 2|PF00026:Eukaryotic aspartyl protease
gene_scaffold_34_g62639_t1	1.36698	8.23799e-05	scaffold_34	1492724	1494481	protein_coding	- && sp|A0A068Q721|C7113_PRUMU Cytochrome P450 71AP13 OS=Prunus mume OX=102107 GN=CYP71AP13 PE=2 SV=1 && PF00067:Cytochrome P450
gene_scaffold_8_g30951_t1	1.36687	0.0074662	scaffold_8	3446243	3449397	protein_coding	- && sp|Q84JL2|ODBA2_ARATH 2-oxoisovalerate dehydrogenase subunit alpha 2, mitochondrial OS=Arabidopsis thaliana OX=3702 GN=At5g09300 PE=1 SV=1 && PF00676:Dehydrogenase E1 component
gene_scaffold_35_g63002_t1	1.36664	0.000933177	scaffold_35	1140481	1142607	protein_coding	NA
gene_scaffold_2_g11206_t1	1.36619	0.00385559	scaffold_2	22624445	22631281	protein_coding	- && sp|Q9NV88|INT9_HUMAN Integrator complex subunit 9 OS=Homo sapiens OX=9606 GN=INTS9 PE=1 SV=2 && PF10996:Beta-Casp domain
gene_scaffold_1_g71_t1	1.36533	2.06179e-06	scaffold_1	313614	318724	protein_coding	- && sp|Q9FJW6|PP451_ARATH Pentatricopeptide repeat-containing protein At5g67570, chloroplastic OS=Arabidopsis thaliana OX=3702 GN=DG1 PE=1 SV=2 && -
gene_scaffold_3_g15502_t1	1.36065	0.00109394	scaffold_3	19611761	19615372	protein_coding	- && sp|Q0WU02|MTP10_ARATH Metal tolerance protein 10 OS=Arabidopsis thaliana OX=3702 GN=MTP10 PE=2 SV=1 && PF01545:Cation efflux family|PF16916:Dimerisation domain of Zinc Transporter
gene_scaffold_9_g33082_t1	1.36062	0.00176338	scaffold_9	154915	159717	protein_coding	- && sp|Q9LDY2|ODBB2_ARATH 2-oxoisovalerate dehydrogenase subunit beta 2, mitochondrial OS=Arabidopsis thaliana OX=3702 GN=DIN4 PE=1 SV=1 && PF02779:Transketolase, pyrimidine binding domain|PF02780:Transketolase, C-terminal domain
gene_scaffold_5_g22449_t1	1.35679	0.00178236	scaffold_5	11297806	11298414	protein_coding	- && - && PF03168:Late embryogenesis abundant protein
gene_scaffold_13_g44548_t1	1.35506	0.000633783	scaffold_13	6767192	6769776	protein_coding	NA
gene_scaffold_1_g622_t1	1.35292	0.00298973	scaffold_1	2709811	2715607	protein_coding	- && sp|B3H5Q1|BGL11_ARATH Beta-glucosidase 11 OS=Arabidopsis thaliana OX=3702 GN=BGLU11 PE=2 SV=2 && PF00232:Glycosyl hydrolase family 1
gene_scaffold_2_g9861_t1	1.35279	0.000783415	scaffold_2	16152865	16154678	protein_coding	- && sp|Q9SV68|QORH_ARATH Chloroplast envelope quinone oxidoreductase homolog OS=Arabidopsis thaliana OX=3702 GN=CEQORH PE=1 SV=1 && -
gene_scaffold_7_g29994_t1	1.34878	0.000324268	scaffold_7	13627027	13634075	protein_coding	- && sp|Q9C5W3|NADK2_ARATH NAD kinase 2, chloroplastic OS=Arabidopsis thaliana OX=3702 GN=NADK2 PE=1 SV=1 && PF01513:ATP-NAD kinase
gene_scaffold_114_g79101_t1	1.34874	0.00101266	scaffold_114	142246	144904	protein_coding	- && sp|P68535|RT12_PETHY Ribosomal protein S12, mitochondrial OS=Petunia hybrida OX=4102 GN=RPS12 PE=3 SV=1 && PF00164:Ribosomal protein S12/S23
gene_scaffold_35_g63062_t1	1.34779	0.000721618	scaffold_35	1447154	1449687	protein_coding	- && sp|Q8VYK7|ATG8F_ARATH Autophagy-related protein 8f OS=Arabidopsis thaliana OX=3702 GN=ATG8F PE=1 SV=1 && PF02991:Autophagy protein Atg8 ubiquitin like
gene_scaffold_82_g75689_t1	1.3475	0.0028598	scaffold_82	430387	433319	protein_coding	- && sp|Q9SM64|SODM_PRUPE Superoxide dismutase [Mn], mitochondrial OS=Prunus persica OX=3760 GN=SOD PE=2 SV=1 && PF00081:Iron/manganese superoxide dismutases, alpha-hairpin domain|PF02777:Iron/manganese superoxide dismutases, C-terminal domain
gene_scaffold_6_g25462_t1	1.34705	0.00464295	scaffold_6	7420975	7423972	protein_coding	- && sp|P0C7R4|PP110_ARATH Pentatricopeptide repeat-containing protein At1g69290 OS=Arabidopsis thaliana OX=3702 GN=At1g69290 PE=2 SV=1 && PF13041:PPR repeat family
gene_scaffold_12_g41656_t1	1.3446	0.00104653	scaffold_12	1946176	1956871	protein_coding	- && sp|Q42777|MCCA_SOYBN Methylcrotonoyl-CoA carboxylase subunit alpha, mitochondrial OS=Glycine max OX=3847 GN=MCCA PE=1 SV=2 && PF00364:Biotin-requiring enzyme|PF02786:Carbamoyl-phosphate synthase L chain, ATP binding domain|PF00289:Biotin carboxylase,
gene_scaffold_52_g68801_t1	1.34319	5.21903e-05	scaffold_52	811967	813712	protein_coding	- && sp|A2XQD3|LERK2_ORYSI G-type lectin S-receptor-like serine/threonine-protein kinase LECRK2 OS=Oryza sativa subsp. indica OX=39946 GN=LECRK2 PE=2 SV=1 && -
gene_scaffold_8_g30500_t1	1.34251	0.00475291	scaffold_8	1447299	1447807	protein_coding	NA
gene_scaffold_16_g48274_t1	1.33995	0.00168345	scaffold_16	846731	850413	protein_coding	- && sp|Q94JT5|CYL2_ARATH Cyclase-like protein 2 OS=Arabidopsis thaliana OX=3702 GN=CYCLASE2 PE=2 SV=1 && PF04199:Putative cyclase
gene_scaffold_10_g37465_t1	1.33624	0.00287785	scaffold_10	7413586	7414869	protein_coding	NA
gene_scaffold_5_g23272_t1	1.33272	1.5019e-06	scaffold_5	15297578	15301891	protein_coding	- && sp|Q8L9Y2|ELP6_ARATH Elongator complex protein 6 OS=Arabidopsis thaliana OX=3702 GN=ELP6 PE=1 SV=1 && PF09807:Elongation complex protein 6
gene_scaffold_5_g22231_t1	1.33163	0.000296272	scaffold_5	10231824	10241680	protein_coding	- && - && PF13855:Leucine rich repeat
gene_scaffold_2_g7657_t1	1.33154	0.00216757	scaffold_2	6553068	6560934	protein_coding	- && sp|Q9SCV4|BGAL8_ARATH Beta-galactosidase 8 OS=Arabidopsis thaliana OX=3702 GN=BGAL8 PE=2 SV=2 && PF01301:Glycosyl hydrolases family 35|PF02140:Galactose binding lectin domain|PF17834:Beta-sandwich domain in beta galactosidase
gene_scaffold_5_g22837_t1	1.3307	0.00217351	scaffold_5	13220564	13224589	protein_coding	- && sp|Q9LQI7|CIA30_ARATH Probable complex I intermediate-associated protein 30 OS=Arabidopsis thaliana OX=3702 GN=At1g17350 PE=1 SV=2 && PF08547:Complex I intermediate-associated protein 30 (CIA30)
gene_scaffold_34_g62678_t1	1.32981	0.00214598	scaffold_34	1676846	1681623	protein_coding	- && sp|Q8S9L5|TIG_ARATH Trigger factor-like protein TIG, Chloroplastic OS=Arabidopsis thaliana OX=3702 GN=TIG PE=1 SV=1 && PF05697:Bacterial trigger factor protein (TF)|PF05698:Bacterial trigger factor protein (TF) C-terminus
gene_scaffold_8_g32214_t1	1.32437	0.000256065	scaffold_8	9390566	9391327	protein_coding	- && sp|Q9SRU2|BIG_ARATH Auxin transport protein BIG OS=Arabidopsis thaliana OX=3702 GN=BIG PE=1 SV=2 && -
gene_scaffold_14_g45690_t1	1.32293	0.00167151	scaffold_14	2474315	2477566	protein_coding	- && sp|P0C042|Y4597_ARATH Uncharacterized protein At4g15970 OS=Arabidopsis thaliana OX=3702 GN=At4g15970 PE=2 SV=1 && PF03407:Nucleotide-diphospho-sugar transferase
gene_scaffold_103_g78301_t1	1.32179	0.000845119	scaffold_103	229795	232993	protein_coding	- && sp|Q94A51|PUB32_ARATH U-box domain-containing protein 32 OS=Arabidopsis thaliana OX=3702 GN=PUB32 PE=1 SV=1 && PF07714:Protein tyrosine kinase|PF04564:U-box domain
gene_scaffold_8_g32645_t1	1.32177	0.00194154	scaffold_8	11371851	11372332	protein_coding	NA
gene_scaffold_4_g17552_t1	1.32152	0.000966662	scaffold_4	7397825	7408382	protein_coding	- && sp|Q949Y5|EGY1_ARATH Probable zinc metalloprotease EGY1, chloroplastic OS=Arabidopsis thaliana OX=3702 GN=EGY1 PE=2 SV=1 && -
gene_scaffold_19_g52169_t1	1.32108	0.0036685	scaffold_19	2251197	2254645	protein_coding	- && sp|Q9M022|AIRP2_ARATH E3 ubiquitin-protein ligase AIRP2 OS=Arabidopsis thaliana OX=3702 GN=AIRP2 PE=1 SV=1 && -
gene_scaffold_8_g30615_t1	1.31665	0.000709507	scaffold_8	1983863	1991564	protein_coding	- && sp|Q06801|DPEP_SOLTU 4-alpha-glucanotransferase, chloroplastic/amyloplastic OS=Solanum tuberosum OX=4113 GN=DPEP PE=1 SV=1 && PF02446:4-alpha-glucanotransferase
gene_scaffold_5_g23205_t1	1.31544	0.00395278	scaffold_5	14952159	14962341	protein_coding	- && sp|Q55680|Y005_SYNY3 Uncharacterized protein sll0005 OS=Synechocystis sp. (strain PCC 6803 / Kazusa) OX=1111708 GN=sll0005 PE=3 SV=1 && PF03109:ABC1 family|PF01636:Phosphotransferase enzyme family
gene_scaffold_15_g47488_t1	1.31527	0.00191719	scaffold_15	3307964	3312154	protein_coding	- && sp|O65468|CRK8_ARATH Cysteine-rich receptor-like protein kinase 8 OS=Arabidopsis thaliana OX=3702 GN=CRK8 PE=3 SV=2 && PF07714:Protein tyrosine kinase|PF01657:Salt stress response/antifungal
gene_scaffold_11_g40252_t1	1.31261	1.89071e-06	scaffold_11	7198748	7201929	protein_coding	- && sp|Q0DKP4|DRB2_ORYSJ Double-stranded RNA-binding protein 2 OS=Oryza sativa subsp. japonica OX=39947 GN=DRB2 PE=2 SV=1 && PF00035:Double-stranded RNA binding motif
gene_scaffold_35_g62908_t1	1.31163	0.00198091	scaffold_35	720428	724099	protein_coding	- && sp|Q9LD47|CCS_ARATH Copper chaperone for superoxide dismutase, chloroplastic/cytosolic OS=Arabidopsis thaliana OX=3702 GN=CCS PE=1 SV=1 && PF00403:Heavy-metal-associated domain|PF00080:Copper/zinc superoxide dismutase (SODC)
gene_scaffold_5_g22903_t1	1.31153	0.000368991	scaffold_5	13518505	13529170	protein_coding	- && sp|Q43128|PMA10_ARATH ATPase 10, plasma membrane-type OS=Arabidopsis thaliana OX=3702 GN=AHA10 PE=2 SV=2 && PF00122:E1-E2 ATPase|PF00702:haloacid dehalogenase-like hydrolase|PF00690:Cation transporter/ATPase, N-terminus
gene_scaffold_10_g36595_t1	1.3109	0.000727447	scaffold_10	3590114	3593513	protein_coding	- && sp|Q3E9A0|ANTR6_ARATH Probable anion transporter 6, chloroplastic OS=Arabidopsis thaliana OX=3702 GN=ANTR6 PE=2 SV=1 && PF07690:Major Facilitator Superfamily
gene_scaffold_2_g9698_t1	1.30995	0.00356141	scaffold_2	15395278	15397750	protein_coding	- && sp|Q9SFC7|FB135_ARATH F-box protein At3g07870 OS=Arabidopsis thaliana OX=3702 GN=At3g07870 PE=2 SV=1 && PF00646:F-box domain|PF07734:F-box associated
gene_scaffold_7_g30046_t1	1.30868	0.00141791	scaffold_7	13898799	13899698	protein_coding	NA
gene_scaffold_10_g36490_t1	1.30761	0.00102131	scaffold_10	3024550	3031483	protein_coding	- && sp|Q1JPD6|STPAP_BOVIN Speckle targeted PIP5K1A-regulated poly(A) polymerase OS=Bos taurus OX=9913 GN=TUT1 PE=2 SV=1 && -
gene_scaffold_15_g47712_t1	1.29971	0.00141486	scaffold_15	4331571	4333459	protein_coding	- && sp|Q9ZWQ8|PAP_CITUN Plastid-lipid-associated protein, chloroplastic OS=Citrus unshiu OX=55188 GN=PAP PE=2 SV=1 && PF04755:PAP_fibrillin
gene_scaffold_1_g749_t1	1.29172	0.00070716	scaffold_1	3304478	3307639	protein_coding	- && sp|Q9M2E2|SDR1_ARATH (+)-neomenthol dehydrogenase OS=Arabidopsis thaliana OX=3702 GN=SDR1 PE=1 SV=1 && PF00106:short chain dehydrogenase
gene_scaffold_12_g41844_t1	1.28997	2.23325e-06	scaffold_12	2872520	2875051	protein_coding	- && sp|Q8L735|ISOA2_ARATH Isoamylase 2, chloroplastic OS=Arabidopsis thaliana OX=3702 GN=ISA2 PE=1 SV=2 && PF00128:Alpha amylase, catalytic domain|PF02922:Carbohydrate-binding module 48 (Isoamylase N-terminal domain)
gene_scaffold_3_g15343_t1	1.28996	0.00225722	scaffold_3	18787341	18791531	protein_coding	- && - && PF05904:Plant protein of unknown function (DUF863)
gene_scaffold_10_g38316_t1	1.28907	0.00432598	scaffold_10	10940397	10941466	protein_coding	NA
gene_scaffold_36_g63347_t1	1.28749	1.23747e-05	scaffold_36	837930	841666	protein_coding	- && sp|F4JY37|RUK_ARATH Serine/threonine-protein kinase RUNKEL OS=Arabidopsis thaliana OX=3702 GN=RUK PE=1 SV=1 && PF07714:Protein tyrosine kinase
gene_scaffold_4_g18882_t1	1.28727	0.00498251	scaffold_4	15040966	15041827	protein_coding	- && sp|Q9LXX5|PPD6_ARATH PsbP domain-containing protein 6, chloroplastic OS=Arabidopsis thaliana OX=3702 GN=PPD6 PE=1 SV=1 && -
gene_scaffold_11_g39874_t1	1.28571	0.00199455	scaffold_11	5448811	5449666	protein_coding	NA
gene_scaffold_6_g26283_t1	1.28394	0.000256007	scaffold_6	10608718	10614806	protein_coding	NA
gene_scaffold_16_g49054_t1	1.2831	0.000798949	scaffold_16	4580319	4585895	protein_coding	- && sp|F4HVG8|CSK_ARATH Chloroplast sensor kinase, chloroplastic OS=Arabidopsis thaliana OX=3702 GN=CSK PE=1 SV=1 && PF05938:Plant self-incompatibility protein S1
gene_scaffold_28_g59424_t1	1.28256	0.0019545	scaffold_28	904196	909631	protein_coding	- && sp|F4K4L7|TAF4B_ARATH Transcription initiation factor TFIID subunit 4b OS=Arabidopsis thaliana OX=3702 GN=TAF4B PE=1 SV=1 && PF05236:Transcription initiation factor TFIID component TAF4 family|PF12174:RCD1-SRO-TAF4 (RST) plant domain
gene_scaffold_6_g25506_t1	1.28164	0.00100559	scaffold_6	7606974	7614595	protein_coding	- && sp|Q9ZPR1|CD48B_ARATH Cell division control protein 48 homolog B OS=Arabidopsis thaliana OX=3702 GN=CDC48B PE=2 SV=1 && PF00004:ATPase family associated with various cellular activities (AAA)|PF17862:AAA+ lid domain
gene_scaffold_2_g9153_t1	1.27927	1.62077e-06	scaffold_2	12760794	12767550	protein_coding	- && sp|F4HQM3|NCER1_ARATH Neutral ceramidase 1 OS=Arabidopsis thaliana OX=3702 GN=NCER1 PE=2 SV=1 && PF17048:Neutral/alkaline non-lysosomal ceramidase, C-terminal|PF04734:Neutral/alkaline non-lysosomal ceramidase, N-terminal
gene_scaffold_1_g848_t1	1.27656	0.000254814	scaffold_1	3830150	3833974	protein_coding	- && sp|Q76MX2|CAS1_SOLTU Bifunctional L-3-cyanoalanine synthase/cysteine synthase 1, mitochondrial OS=Solanum tuberosum OX=4113 GN=PCAS-1 PE=1 SV=1 && PF00291:Pyridoxal-phosphate dependent enzyme
gene_scaffold_1_g5201_t1	1.27485	0.00464874	scaffold_1	24495330	24501009	protein_coding	- && sp|A7XN92|CFM3_MAIZE CRM-domain containing factor CFM3, chloroplastic/mitochondrial OS=Zea mays OX=4577 GN=CFM3 PE=1 SV=1 && PF01985:CRS1 / YhbY (CRM) domain
gene_scaffold_5_g22926_t1	1.27262	0.00205973	scaffold_5	13615269	13617763	protein_coding	- && - && PF12937:F-box-like
gene_scaffold_9_g33856_t1	1.27208	0.00228686	scaffold_9	3774597	3779292	protein_coding	- && sp|O51625|MNMA_BORBU tRNA-specific 2-thiouridylase MnmA OS=Borrelia burgdorferi (strain ATCC 35210 / B31 / CIP 102532 / DSM 4680) OX=224326 GN=mnmA PE=3 SV=1 && PF03054:tRNA methyl transferase
gene_scaffold_5_g23614_t1	1.27139	0.000160203	scaffold_5	16779576	16784745	protein_coding	- && sp|P32068|TRPE_ARATH Anthranilate synthase alpha subunit 1, chloroplastic OS=Arabidopsis thaliana OX=3702 GN=ASA1 PE=1 SV=1 && PF04715:Anthranilate synthase component I, N terminal region|PF00425:chorismate binding enzyme
gene_scaffold_2_g8532_t1	1.27069	0.000292855	scaffold_2	10448615	10451168	protein_coding	- && sp|Q9SNC3|FLA4_ARATH Fasciclin-like arabinogalactan protein 4 OS=Arabidopsis thaliana OX=3702 GN=FLA4 PE=1 SV=1 && PF02469:Fasciclin domain
gene_scaffold_19_g52275_t1	1.26995	0.00178788	scaffold_19	2750681	2753960	protein_coding	- && sp|P35872|NUSG_THET8 Transcription termination/antitermination protein NusG OS=Thermus thermophilus (strain ATCC 27634 / DSM 579 / HB8) OX=300852 GN=nusG PE=1 SV=1 && PF02357:Transcription termination factor nusG
gene_scaffold_3_g13512_t1	1.2625	0.000509332	scaffold_3	10697770	10701161	protein_coding	- && - && PF13802:Galactose mutarotase-like
gene_scaffold_12_g41651_t1	1.26128	0.000288103	scaffold_12	1919451	1923013	protein_coding	- && sp|Q94HW2|POLR1_ARATH Retrovirus-related Pol polyprotein from transposon RE1 OS=Arabidopsis thaliana OX=3702 GN=RE1 PE=2 SV=1 && PF07727:Reverse transcriptase (RNA-dependent DNA polymerase)
gene_scaffold_2_g8248_t1	1.25995	0.000323324	scaffold_2	9129707	9132754	protein_coding	- && - && PF13962:Domain of unknown function
gene_scaffold_8_g32212_t1	1.25417	0.000436517	scaffold_8	9381205	9389682	protein_coding	- && sp|Q9SRU2|BIG_ARATH Auxin transport protein BIG OS=Arabidopsis thaliana OX=3702 GN=BIG PE=1 SV=2 && -
gene_scaffold_9_g34735_t1	1.25393	0.00510934	scaffold_9	7774184	7778035	protein_coding	- && - && PF05176:ATP10 protein
gene_scaffold_8_g30771_t1	1.25367	0.000120814	scaffold_8	2693668	2697447	protein_coding	- && sp|P25141|ADH1_PETHY Alcohol dehydrogenase 1 OS=Petunia hybrida OX=4102 GN=ADH1 PE=1 SV=1 && PF00107:Zinc-binding dehydrogenase|PF08240:Alcohol dehydrogenase GroES-like domain
gene_scaffold_8_g31606_t1	1.25195	0.000105531	scaffold_8	6556368	6560152	protein_coding	- && sp|Q58DN4|PPME1_BOVIN Protein phosphatase methylesterase 1 OS=Bos taurus OX=9913 GN=PPME1 PE=2 SV=3 && PF12697:Alpha/beta hydrolase family
gene_scaffold_19_g52537_t1	1.2518	0.000226302	scaffold_19	3761477	3764802	protein_coding	NA
gene_scaffold_1_g836_t1	1.25021	0.00240903	scaffold_1	3750773	3757176	protein_coding	- && sp|Q8GUH1|PUB33_ARATH U-box domain-containing protein 33 OS=Arabidopsis thaliana OX=3702 GN=PUB33 PE=2 SV=2 && PF00069:Protein kinase domain|PF04564:U-box domain
gene_scaffold_5_g21964_t1	1.24998	0.00268148	scaffold_5	8964229	8966861	protein_coding	- && sp|Q50EK3|C04C1_PINTA Cytochrome P450 704C1 OS=Pinus taeda OX=3352 GN=CYP704C1 PE=2 SV=1 && PF00067:Cytochrome P450
gene_scaffold_2_g7985_t1	1.24972	0.000759922	scaffold_2	8004800	8013040	protein_coding	- && sp|Q9C813|DEAHD_ARATH ATP-dependent RNA helicase DEAH13 OS=Arabidopsis thaliana OX=3702 GN=FAS4 PE=2 SV=1 && PF00270:DEAD/DEAH box helicase|PF00271:Helicase conserved C-terminal domain|PF04408:Helicase associated domain (HA2)|PF07717:Oligonucleotide/
gene_scaffold_2_g11047_t1	1.24903	0.00107115	scaffold_2	21839792	21843366	protein_coding	- && sp|Q9XI21|PPR44_ARATH Pentatricopeptide repeat-containing protein At1g15480, mitochondrial OS=Arabidopsis thaliana OX=3702 GN=At1g15480 PE=2 SV=2 && -
gene_scaffold_5_g21602_t1	1.24577	8.84584e-05	scaffold_5	7188867	7190575	protein_coding	- && sp|Q8H1S4|ACCH3_ARATH 1-aminocyclopropane-1-carboxylate oxidase homolog 3 OS=Arabidopsis thaliana OX=3702 GN=At1g06650 PE=2 SV=1 && PF03171:2OG-Fe(II) oxygenase superfamily|PF14226:non-haem dioxygenase in morphine synthesis N-terminal
gene_scaffold_11_g38827_t1	1.24266	0.0011257	scaffold_11	699226	706273	protein_coding	- && sp|Q8RWL6|STY17_ARATH Serine/threonine-protein kinase STY17 OS=Arabidopsis thaliana OX=3702 GN=STY17 PE=1 SV=1 && PF07714:Protein tyrosine kinase
gene_scaffold_4_g16898_t1	1.23982	0.00257864	scaffold_4	4689000	4693988	protein_coding	- && sp|Q9SCP1|MYB27_ARATH Transcription factor MYB27 OS=Arabidopsis thaliana OX=3702 GN=MYB27 PE=2 SV=1 && PF00249:Myb-like DNA-binding domain
gene_scaffold_5_g21581_t1	1.23887	0.00348505	scaffold_5	7117128	7119800	protein_coding	- && sp|Q84MB3|ACCH1_ARATH 1-aminocyclopropane-1-carboxylate oxidase homolog 1 OS=Arabidopsis thaliana OX=3702 GN=At1g06620 PE=2 SV=1 && PF14226:non-haem dioxygenase in morphine synthesis N-terminal|PF03171:2OG-Fe(II) oxygenase superfamily
gene_scaffold_9_g33317_t1	1.23535	2.40757e-05	scaffold_9	1238406	1241596	protein_coding	NA
gene_scaffold_2_g10450_t1	1.22965	3.16009e-05	scaffold_2	18907609	18909783	protein_coding	- && sp|Q8LBZ4|OTU4_ARATH OVARIAN TUMOR DOMAIN-containing deubiquitinating enzyme 4 OS=Arabidopsis thaliana OX=3702 GN=OTU4 PE=1 SV=1 && PF02338:OTU-like cysteine protease
gene_scaffold_52_g68838_t1	1.22928	0.000838352	scaffold_52	1006588	1007286	protein_coding	NA
gene_scaffold_3_g14547_t1	1.22621	0.00188421	scaffold_3	15166350	15168475	protein_coding	- && sp|Q9ASV6|RR20_ARATH 30S ribosomal protein S20, chloroplastic OS=Arabidopsis thaliana OX=3702 GN=RPS20 PE=2 SV=1 && PF01649:Ribosomal protein S20
gene_scaffold_37_g63953_t1	1.22535	0.000825999	scaffold_37	1547086	1549700	protein_coding	- && sp|Q9C8K7|FBK21_ARATH F-box/kelch-repeat protein At1g51550 OS=Arabidopsis thaliana OX=3702 GN=At1g51550 PE=2 SV=1 && -
gene_scaffold_1_g220_t1	1.22029	0.0037265	scaffold_1	938172	943147	protein_coding	- && sp|Q93Y06|Y5720_ARATH Probable inactive receptor kinase At5g67200 OS=Arabidopsis thaliana OX=3702 GN=At5g67200 PE=1 SV=1 && PF00069:Protein kinase domain
gene_scaffold_73_g73927_t1	1.21454	0.0013299	scaffold_73	103279	108369	protein_coding	- && sp|Q38885|SCY1_ARATH Preprotein translocase subunit SCY1, chloroplastic OS=Arabidopsis thaliana OX=3702 GN=SCY1 PE=1 SV=2 && PF00344:SecY translocase
gene_scaffold_3_g12261_t1	1.20877	0.00118085	scaffold_3	3811529	3813838	protein_coding	- && sp|O82302|P2C29_ARATH Protein phosphatase 2C 29 OS=Arabidopsis thaliana OX=3702 GN=PLL1 PE=1 SV=2 && -
gene_scaffold_8_g32923_t1	1.20874	0.00322591	scaffold_8	12648695	12650738	protein_coding	NA
gene_scaffold_27_g58764_t1	1.20735	0.000604447	scaffold_27	789300	791244	protein_coding	- && - && PF01594:AI-2E family transporter
gene_scaffold_10_g36652_t1	1.20358	0.00325496	scaffold_10	3903877	3911133	protein_coding	- && - && PF12231:Rap1-interacting factor 1 N terminal
gene_scaffold_28_g59485_t1	1.20292	0.00152317	scaffold_28	1182377	1184259	protein_coding	- && sp|Q93Y91|STP5_ARATH Sugar transport protein 5 OS=Arabidopsis thaliana OX=3702 GN=STP5 PE=2 SV=1 && PF00083:Sugar (and other) transporter
gene_scaffold_3_g13515_t1	1.20174	7.11955e-05	scaffold_3	10707683	10711055	protein_coding	- && sp|Q9F234|AGL2_BACTQ Alpha-glucosidase 2 OS=Bacillus thermoamyloliquefaciens OX=1425 PE=3 SV=1 && PF01055:Glycosyl hydrolases family 31
gene_scaffold_5_g22994_t1	1.19909	0.00141189	scaffold_5	13961166	13964887	protein_coding	- && sp|P31230|AIMP1_MOUSE Aminoacyl tRNA synthase complex-interacting multifunctional protein 1 OS=Mus musculus OX=10090 GN=Aimp1 PE=1 SV=2 && PF01588:Putative tRNA binding domain
gene_scaffold_6_g25402_t1	1.19809	0.00275694	scaffold_6	7156582	7158304	protein_coding	- && sp|Q6Z6W2|MAD57_ORYSJ MADS-box transcription factor 57 OS=Oryza sativa subsp. japonica OX=39947 GN=MADS57 PE=1 SV=2 && PF01486:K-box region
gene_scaffold_18_g51573_t1	1.1926	0.00308256	scaffold_18	4665593	4671228	protein_coding	- && sp|Q9XED8|ARFI_ARATH Auxin response factor 9 OS=Arabidopsis thaliana OX=3702 GN=ARF9 PE=1 SV=1 && PF06507:Auxin response factor|PF02309:AUX/IAA family|PF02362:B3 DNA binding domain
gene_scaffold_19_g52081_t1	1.19103	0.000265551	scaffold_19	1886121	1888020	protein_coding	- && sp|Q8H7F6|GRS16_ARATH Bifunctional monothiol glutaredoxin-S16, chloroplastic OS=Arabidopsis thaliana OX=3702 GN=GRXS16 PE=1 SV=2 && PF00462:Glutaredoxin
gene_scaffold_1_g1345_t1	1.18971	0.00371539	scaffold_1	6197850	6203190	protein_coding	- && sp|Q9M7Z1|ODB2_ARATH Lipoamide acyltransferase component of branched-chain alpha-keto acid dehydrogenase complex, mitochondrial OS=Arabidopsis thaliana OX=3702 GN=BCE2 PE=1 SV=1 && PF02817:e3 binding domain|PF00198:2-oxoacid dehydrogenases acyltransf
gene_scaffold_13_g44878_t1	1.18895	0.0033269	scaffold_13	8123950	8125700	protein_coding	- && sp|O23049|RK6_ARATH 50S ribosomal protein L6, chloroplastic OS=Arabidopsis thaliana OX=3702 GN=RPL6 PE=2 SV=1 && PF00347:Ribosomal protein L6
gene_scaffold_13_g44560_t1	1.18648	9.40318e-06	scaffold_13	6815424	6831823	protein_coding	- && sp|F4IDS7|VPS18_ARATH Vacuolar sorting protein 18 OS=Arabidopsis thaliana OX=3702 GN=VPS18 PE=1 SV=1 && PF05131:Pep3/Vps18/deep orange family|PF00637:Region in Clathrin and VPS
gene_scaffold_9_g33720_t1	1.18367	0.000247578	scaffold_9	3000468	3002937	protein_coding	- && sp|Q9LXU9|IRKI_ARATH IRK-interacting protein OS=Arabidopsis thaliana OX=3702 GN=IRKI PE=1 SV=1 && -
gene_scaffold_3_g13519_t1	1.18092	7.70263e-05	scaffold_3	10722712	10728445	protein_coding	- && - && PF17137:Domain of unknown function (DUF5110)
gene_scaffold_33_g61929_t1	1.17842	0.000204793	scaffold_33	562391	570285	protein_coding	- && sp|Q9SY60|EX84C_ARATH Exocyst complex component EXO84C OS=Arabidopsis thaliana OX=3702 GN=EXO84C PE=2 SV=1 && PF16528:Exocyst component 84 C-terminal
gene_scaffold_10_g38092_t1	1.17669	0.00365876	scaffold_10	10086897	10090700	protein_coding	- && - && PF14111:Domain of unknown function (DUF4283)|PF13673:Acetyltransferase (GNAT) domain
gene_scaffold_11_g38965_t1	1.17644	0.000432076	scaffold_11	1396884	1397716	protein_coding	- && sp|P40267|H1_SOLPN Histone H1 OS=Solanum pennellii OX=28526 PE=2 SV=1 && PF00538:linker histone H1 and H5 family
gene_scaffold_6_g25680_t1	1.17578	0.0025079	scaffold_6	8338420	8340290	protein_coding	- && sp|Q4R599|TSNAX_MACFA Translin-associated protein X OS=Macaca fascicularis OX=9541 GN=TSNAX PE=2 SV=1 && PF01997:Translin family
gene_scaffold_6_g24520_t1	1.17079	0.00524601	scaffold_6	3441658	3443779	protein_coding	- && sp|Q8VZ80|PLT5_ARATH Polyol transporter 5 OS=Arabidopsis thaliana OX=3702 GN=PLT5 PE=1 SV=2 && PF00083:Sugar (and other) transporter
gene_scaffold_34_g62604_t1	1.16777	5.73505e-06	scaffold_34	1346464	1350945	protein_coding	- && - && PF13424:Tetratricopeptide repeat|PF14559:Tetratricopeptide repeat
gene_scaffold_6_g26143_t1	1.16678	0.00374641	scaffold_6	10117332	10118540	protein_coding	- && sp|Q9CA40|NUDT1_ARATH Nudix hydrolase 1 OS=Arabidopsis thaliana OX=3702 GN=NUDT1 PE=1 SV=1 && PF00293:NUDIX domain
gene_scaffold_7_g28084_t1	1.16672	0.00248263	scaffold_7	5244414	5248387	protein_coding	- && - && PF03763:Remorin, C-terminal region
gene_scaffold_27_g58868_t1	1.16476	0.00126515	scaffold_27	1249941	1251630	protein_coding	- && sp|Q9M4Y3|RR10_MESCR 30S ribosomal protein S10, chloroplastic OS=Mesembryanthemum crystallinum OX=3544 GN=RPS10 PE=2 SV=1 && PF00338:Ribosomal protein S10p/S20e
gene_scaffold_37_g63729_t1	1.16357	0.000667508	scaffold_37	478985	480240	protein_coding	NA
gene_scaffold_3_g14182_t1	1.16093	0.00246509	scaffold_3	13547981	13559125	protein_coding	- && sp|O65355|GGH2_ARATH Gamma-glutamyl hydrolase 2 OS=Arabidopsis thaliana OX=3702 GN=GGH2 PE=1 SV=2 && PF07722:Peptidase C26|PF00117:Glutamine amidotransferase class-I
gene_scaffold_14_g46204_t1	1.15997	0.000973974	scaffold_14	4743395	4746417	protein_coding	- && sp|Q55512|DHAS_SYNY3 Aspartate-semialdehyde dehydrogenase OS=Synechocystis sp. (strain PCC 6803 / Kazusa) OX=1111708 GN=asd PE=3 SV=2 && PF01118:Semialdehyde dehydrogenase, NAD binding domain|PF02774:Semialdehyde dehydrogenase, dimerisation domain
gene_scaffold_1_g284_t1	1.15984	0.00665416	scaffold_1	1253030	1258136	protein_coding	- && sp|Q8GUM4|Y3739_ARATH Uncharacterized membrane protein At3g27390 OS=Arabidopsis thaliana OX=3702 GN=At3g27390 PE=1 SV=2 && -
gene_scaffold_9_g33438_t1	1.15802	0.00469137	scaffold_9	1759624	1761562	protein_coding	- && sp|Q9M2P4|SINA2_ARATH E3 ubiquitin-protein ligase SINAT2 OS=Arabidopsis thaliana OX=3702 GN=SINAT2 PE=1 SV=1 && PF03145:Seven in absentia protein family
gene_scaffold_3_g14112_t1	1.15192	0.00011956	scaffold_3	13235214	13237397	protein_coding	- && sp|A1A6H3|RBSK_ARATH Ribokinase OS=Arabidopsis thaliana OX=3702 GN=RBSK PE=1 SV=1 && PF00294:pfkB family carbohydrate kinase
gene_scaffold_1_g916_t1	1.1481	0.00321506	scaffold_1	4178794	4180191	protein_coding	- && sp|Q8L471|FLZ8_ARATH FCS-Like Zinc finger 8 OS=Arabidopsis thaliana OX=3702 GN=FLZ8 PE=1 SV=1 && PF04570:zinc-finger of the FCS-type, C2-C2
gene_scaffold_5_g23556_t1	1.14542	0.00328884	scaffold_5	16515811	16518653	protein_coding	- && sp|F4K295|ROGF5_ARATH Rop guanine nucleotide exchange factor 5 OS=Arabidopsis thaliana OX=3702 GN=ROPGEF5 PE=2 SV=1 && PF03759:PRONE (Plant-specific Rop nucleotide exchanger)
gene_scaffold_7_g29770_t1	1.14373	0.000488022	scaffold_7	12611395	12616117	protein_coding	- && sp|Q9XF61|PDI_DATGL Protein disulfide-isomerase OS=Datisca glomerata OX=34297 GN=PDI PE=2 SV=1 && PF00085:Thioredoxin|PF13848:Thioredoxin-like domain
gene_scaffold_14_g46686_t1	1.13999	0.000660915	scaffold_14	6840767	6844126	protein_coding	- && - && PF13324:Grap2 and cyclin-D-interacting
gene_scaffold_7_g29010_t1	1.13932	0.00224468	scaffold_7	9216422	9216898	protein_coding	- && sp|Q9SZ83|Y4967_ARATH Uncharacterized oxidoreductase At4g09670 OS=Arabidopsis thaliana OX=3702 GN=At4g09670 PE=1 SV=1 && PF01408:Oxidoreductase family, NAD-binding Rossmann fold
gene_scaffold_16_g48324_t1	1.13663	0.00585845	scaffold_16	1024897	1031177	protein_coding	- && sp|Q8L7W8|FUCO2_ARATH Alpha-L-fucosidase 2 OS=Arabidopsis thaliana OX=3702 GN=FUC95A PE=1 SV=1 && PF14498:Glycosyl hydrolase family 65, N-terminal domain
gene_scaffold_27_g58646_t1	1.13446	0.00312077	scaffold_27	345247	350281	protein_coding	- && sp|Q9FKT5|THOC3_ARATH THO complex subunit 3 OS=Arabidopsis thaliana OX=3702 GN=THO3 PE=1 SV=1 && -
gene_scaffold_6_g24176_t1	1.13053	0.00152394	scaffold_6	1961463	1964347	protein_coding	- && sp|Q6DC64|MET16_DANRE RNA N6-adenosine-methyltransferase mettl16 OS=Danio rerio OX=7955 GN=mettl16 PE=2 SV=1 && PF05971:RNA methyltransferase
gene_scaffold_13_g44539_t1	1.12964	0.00339328	scaffold_13	6739733	6741208	protein_coding	- && sp|Q9SKT6|GAUTA_ARATH Probable galacturonosyltransferase 10 OS=Arabidopsis thaliana OX=3702 GN=GAUT10 PE=2 SV=2 && PF01501:Glycosyl transferase family 8
gene_scaffold_3_g12093_t1	1.12797	0.00694704	scaffold_3	3078516	3083269	protein_coding	- && sp|P10978|POLX_TOBAC Retrovirus-related Pol polyprotein from transposon TNT 1-94 OS=Nicotiana tabacum OX=4097 PE=2 SV=1 && PF07727:Reverse transcriptase (RNA-dependent DNA polymerase)
gene_scaffold_17_g50013_t1	1.12697	0.00325081	scaffold_17	3509993	3514266	protein_coding	- && sp|Q9FLU1|BIN4_ARATH DNA-binding protein BIN4 OS=Arabidopsis thaliana OX=3702 GN=BIN4 PE=1 SV=2 && -
gene_scaffold_6_g23826_t1	1.12614	0.00184502	scaffold_6	349071	354367	protein_coding	- && sp|P0ABF3|PCNB_ECO57 Poly(A) polymerase I OS=Escherichia coli O157:H7 OX=83334 GN=pcnB PE=3 SV=2 && PF12627:Probable RNA and SrmB- binding site of polymerase A|PF01743:Poly A polymerase head domain
gene_scaffold_1_g1282_t1	1.12498	0.0039402	scaffold_1	5884754	5890351	protein_coding	- && sp|O23429|VA724_ARATH Vesicle-associated membrane protein 724 OS=Arabidopsis thaliana OX=3702 GN=VAMP724 PE=2 SV=2 && PF00957:Synaptobrevin|PF13774:Regulated-SNARE-like domain
gene_scaffold_2_g9792_t1	1.1194	0.00550182	scaffold_2	15875606	15881455	protein_coding	- && sp|Q38935|FK151_ARATH Peptidyl-prolyl cis-trans isomerase FKBP15-1 OS=Arabidopsis thaliana OX=3702 GN=FKBP15-1 PE=2 SV=2 && PF00254:FKBP-type peptidyl-prolyl cis-trans isomerase
gene_scaffold_1_g479_t1	1.10855	0.00083585	scaffold_1	2130965	2132029	protein_coding	- && sp|Q9FGY4|FB341_ARATH F-box protein At5g49610 OS=Arabidopsis thaliana OX=3702 GN=At5g49610 PE=1 SV=1 && -
gene_scaffold_14_g46348_t1	1.10742	0.00270389	scaffold_14	5442912	5443605	protein_coding	- && sp|Q00423|HMGYA_SOYBN HMG-Y-related protein A OS=Glycine max OX=3847 PE=2 SV=1 && PF00538:linker histone H1 and H5 family
gene_scaffold_7_g28240_t1	1.10325	0.000289844	scaffold_7	5959617	5960003	protein_coding	NA
gene_scaffold_2_g9258_t1	1.10223	0.00179319	scaffold_2	13309011	13311744	protein_coding	- && sp|Q6DBH0|APD2_ARATH E3 ubiquitin-protein ligase APD2 OS=Arabidopsis thaliana OX=3702 GN=APD2 PE=1 SV=1 && PF16040:Domain of unknown function (DUF4792)
gene_scaffold_8_g31559_t1	1.10118	0.00620003	scaffold_8	6335906	6339353	protein_coding	NA
gene_scaffold_3_g15414_t1	1.09847	0.000392725	scaffold_3	19190053	19191411	protein_coding	- && sp|Q9SIK7|PSNB_ARATH Presenilin-like protein At2g29900 OS=Arabidopsis thaliana OX=3702 GN=At2g29900 PE=2 SV=1 && PF01080:Presenilin
gene_scaffold_1_g3567_t1	1.09631	0.00106926	scaffold_1	16231744	16239865	protein_coding	- && - && PF00078:Reverse transcriptase (RNA-dependent DNA polymerase)
gene_scaffold_2_g9670_t1	1.09523	0.00373214	scaffold_2	15250680	15259554	protein_coding	- && sp|Q0DVX2|RH50_ORYSJ DEAD-box ATP-dependent RNA helicase 50 OS=Oryza sativa subsp. japonica OX=39947 GN=Os03g0108600 PE=2 SV=2 && PF00271:Helicase conserved C-terminal domain|PF00270:DEAD/DEAH box helicase
gene_scaffold_7_g28850_t1	1.09218	0.00632428	scaffold_7	8540929	8546188	protein_coding	- && sp|Q8GWX2|NIPA6_ARATH Probable magnesium transporter NIPA6 OS=Arabidopsis thaliana OX=3702 GN=At2g21120 PE=2 SV=1 && PF05653:Magnesium transporter NIPA
gene_scaffold_2_g7969_t1	1.09144	0.000450185	scaffold_2	7912018	7917979	protein_coding	- && sp|Q42601|CARB_ARATH Carbamoyl-phosphate synthase large chain, chloroplastic OS=Arabidopsis thaliana OX=3702 GN=CARB PE=1 SV=1 && PF02786:Carbamoyl-phosphate synthase L chain, ATP binding domain|PF02787:Carbamoyl-phosphate synthetase large chain, oli
gene_scaffold_21_g53913_t1	1.08784	0.00355024	scaffold_21	595199	607063	protein_coding	- && sp|P69243|RPO3A_TOBAC DNA-directed RNA polymerase 3A, chloroplastic OS=Nicotiana tabacum OX=4097 GN=RPOT3-SYL PE=3 SV=1 && PF14700:DNA-directed RNA polymerase N-terminal|PF00940:DNA-dependent RNA polymerase
gene_scaffold_36_g63307_t1	1.08776	0.00415388	scaffold_36	664047	666755	protein_coding	- && sp|Q9SUV1|BRT1_ARATH Adenine nucleotide transporter BT1, chloroplastic/mitochondrial OS=Arabidopsis thaliana OX=3702 GN=BT1 PE=1 SV=1 && PF00153:Mitochondrial carrier protein
gene_scaffold_7_g27998_t1	1.08738	6.07946e-05	scaffold_7	4881969	4885991	protein_coding	- && sp|Q9LDY8|NAC55_ARATH NAC domain-containing protein 55 OS=Arabidopsis thaliana OX=3702 GN=NAC055 PE=2 SV=1 && PF02365:No apical meristem (NAM) protein
gene_scaffold_2_g11165_t1	1.08647	0.00419508	scaffold_2	22376968	22398218	protein_coding	- && sp|A5F5U6|BGAL_VIBC3 Beta-galactosidase OS=Vibrio cholerae serotype O1 (strain ATCC 39541 / Classical Ogawa 395 / O395) OX=345073 GN=lacZ PE=3 SV=2 && PF16353:Domain of unknown function(DUF4981)|PF11523:Protein of unknown function (DUF3223)|PF00703:G
gene_scaffold_23_g56113_t1	1.08382	0.000316459	scaffold_23	2256486	2264054	protein_coding	- && sp|Q9SY60|EX84C_ARATH Exocyst complex component EXO84C OS=Arabidopsis thaliana OX=3702 GN=EXO84C PE=2 SV=1 && -
gene_scaffold_7_g29676_t1	1.08363	0.000483718	scaffold_7	12149650	12151333	protein_coding	- && - && PF03097:BRO1-like domain
gene_scaffold_14_g46209_t1	1.08271	0.00599299	scaffold_14	4769121	4773081	protein_coding	- && sp|Q9C9W9|ADO3_ARATH Adagio protein 3 OS=Arabidopsis thaliana OX=3702 GN=ADO3 PE=1 SV=1 && PF13415:Galactose oxidase, central domain|PF13418:Galactose oxidase, central domain|PF13426:PAS domain
gene_scaffold_5_g22734_t1	1.08249	0.00683583	scaffold_5	12689736	12692996	protein_coding	- && sp|Q8BGF9|S2544_MOUSE Solute carrier family 25 member 44 OS=Mus musculus OX=10090 GN=Slc25a44 PE=1 SV=1 && PF00153:Mitochondrial carrier protein
gene_scaffold_3_g14783_t1	1.08112	0.00173823	scaffold_3	16175453	16178076	protein_coding	- && - && PF00650:CRAL/TRIO domain
gene_scaffold_8_g32706_t1	1.07847	0.000399623	scaffold_8	11691950	11701588	protein_coding	- && sp|Q9S7G6|PNP2_ARATH Polyribonucleotide nucleotidyltransferase 2, mitochondrial OS=Arabidopsis thaliana OX=3702 GN=PNP2 PE=2 SV=1 && PF00575:S1 RNA binding domain|PF01138:3' exoribonuclease family, domain 1|PF03726:Polyribonucleotide nucleotidyltrans
gene_scaffold_5_g21766_t1	1.07102	0.00326767	scaffold_5	7963030	7968131	protein_coding	- && sp|Q7XA06|SYT3_ARATH Synaptotagmin-3 OS=Arabidopsis thaliana OX=3702 GN=SYT3 PE=2 SV=1 && PF17047:Synaptotagmin-like mitochondrial-lipid-binding domain|PF00168:C2 domain
gene_scaffold_14_g46385_t1	1.06736	0.00408335	scaffold_14	5576064	5576714	protein_coding	NA
gene_scaffold_51_g68463_t1	1.06389	9.13112e-05	scaffold_51	640695	649919	protein_coding	- && sp|Q9FGM0|FTSHB_ARATH ATP-dependent zinc metalloprotease FTSH 11, chloroplastic/mitochondrial OS=Arabidopsis thaliana OX=3702 GN=FTSH11 PE=1 SV=1 && PF01434:Peptidase family M41|PF00004:ATPase family associated with various cellular activities (AAA)|
gene_scaffold_23_g56266_t1	1.06294	0.00368413	scaffold_23	3064793	3067885	protein_coding	- && sp|Q4V3D9|SSL10_ARATH Protein STRICTOSIDINE SYNTHASE-LIKE 10 OS=Arabidopsis thaliana OX=3702 GN=SSL10 PE=2 SV=1 && PF03088:Strictosidine synthase
gene_scaffold_13_g44393_t1	1.05978	0.0011353	scaffold_13	5886670	5889559	protein_coding	- && sp|Q8VZQ6|GCL2_ARATH LanC-like protein GCL2 OS=Arabidopsis thaliana OX=3702 GN=GCL2 PE=2 SV=1 && PF05147:Lanthionine synthetase C-like protein
gene_scaffold_1_g373_t1	1.05832	0.00635677	scaffold_1	1667214	1671305	protein_coding	NA
gene_scaffold_7_g29769_t1	1.05359	0.00204831	scaffold_7	12610585	12611193	protein_coding	NA
gene_scaffold_7_g28800_t1	1.05336	0.007836	scaffold_7	8308143	8312760	protein_coding	- && - && PF02536:mTERF
gene_scaffold_2_g7694_t1	1.05206	0.00242568	scaffold_2	6752094	6757872	protein_coding	- && sp|Q67XV2|SAC3C_ARATH SAC3 family protein C OS=Arabidopsis thaliana OX=3702 GN=SAC3C PE=2 SV=1 && PF03399:SAC3/GANP family|PF00078:Reverse transcriptase (RNA-dependent DNA polymerase)
gene_scaffold_10_g38317_t1	1.05019	0.00256316	scaffold_10	10942200	10947503	protein_coding	- && sp|Q9C9P4|KASC2_ARATH 3-oxoacyl-[acyl-carrier-protein] synthase II, chloroplastic OS=Arabidopsis thaliana OX=3702 GN=KAS2 PE=1 SV=1 && PF00109:Beta-ketoacyl synthase, N-terminal domain|PF02801:Beta-ketoacyl synthase, C-terminal domain
gene_scaffold_9_g33087_t1	1.04777	7.21699e-05	scaffold_9	191918	195815	protein_coding	- && sp|P08927|RUBB_PEA RuBisCO large subunit-binding protein subunit beta, chloroplastic OS=Pisum sativum OX=3888 PE=1 SV=2 && PF00118:TCP-1/cpn60 chaperonin family
gene_scaffold_1_g2815_t1	1.04675	0.00141687	scaffold_1	13022062	13022667	protein_coding	- && sp|P41189|RL7_LIBAF 50S ribosomal protein L7/L12 OS=Liberibacter africanus OX=34020 GN=rplL PE=3 SV=1 && PF00542:Ribosomal protein L7/L12 C-terminal domain
gene_scaffold_2_g9653_t1	1.04589	0.00291301	scaffold_2	15149413	15154694	protein_coding	- && sp|Q9FGN7|SCC4_ARATH Sister chromatid cohesion protein SCC4 OS=Arabidopsis thaliana OX=3702 GN=SCC4 PE=1 SV=1 && PF10345:Cohesin loading factor
gene_scaffold_11_g40061_t1	1.04097	0.000843254	scaffold_11	6291627	6297841	protein_coding	- && sp|Q68KI4|NHX1_ARATH Sodium/hydrogen exchanger 1 OS=Arabidopsis thaliana OX=3702 GN=NHX1 PE=1 SV=2 && PF00999:Sodium/hydrogen exchanger family
gene_scaffold_37_g63809_t1	1.03611	0.000276717	scaffold_37	848307	857037	protein_coding	- && sp|Q94AX4|DLD_ARATH D-lactate dehydrogenase [cytochrome], mitochondrial OS=Arabidopsis thaliana OX=3702 GN=DLD PE=1 SV=1 && PF01565:FAD binding domain|PF02913:FAD linked oxidases, C-terminal domain
gene_scaffold_11_g38838_t1	1.03532	0.0026699	scaffold_11	760374	762058	protein_coding	NA
gene_scaffold_21_g54733_t1	1.03527	0.000177497	scaffold_21	3878836	3881710	protein_coding	- && sp|A5YVF1|SGS3_SOLLC Protein SUPPRESSOR OF GENE SILENCING 3 OS=Solanum lycopersicum OX=4081 GN=SGS3 PE=1 SV=1 && PF03468:XS domain|PF03470:XS zinc finger domain
gene_scaffold_1_g1129_t1	1.0351	0.00281153	scaffold_1	5133780	5134490	protein_coding	- && sp|Q6AUK5|MSRB3_ORYSJ Peptide methionine sulfoxide reductase B3, chloroplastic OS=Oryza sativa subsp. japonica OX=39947 GN=MSRB3 PE=2 SV=1 && PF01641:SelR domain
gene_scaffold_6_g26087_t1	1.02925	0.00141272	scaffold_6	9916976	9923316	protein_coding	- && sp|Q9S7I0|TADA_ARATH tRNA(adenine(34)) deaminase, chloroplastic OS=Arabidopsis thaliana OX=3702 GN=TADA PE=1 SV=1 && PF14437:MafB19-like deaminase
gene_scaffold_4_g19719_t1	1.02133	0.00313952	scaffold_4	18730629	18738925	protein_coding	- && sp|Q9C8H0|AB12C_ARATH ABC transporter C family member 12 OS=Arabidopsis thaliana OX=3702 GN=ABCC12 PE=2 SV=1 && -
gene_scaffold_16_g48174_t1	1.01783	0.00406064	scaffold_16	421057	424028	protein_coding	- && sp|P52420|PUR2_ARATH Phosphoribosylamine--glycine ligase, chloroplastic OS=Arabidopsis thaliana OX=3702 GN=PUR2 PE=2 SV=2 && PF01071:Phosphoribosylglycinamide synthetase, ATP-grasp (A) domain|PF02844:Phosphoribosylglycinamide synthetase, N domain|PF0
gene_scaffold_8_g32712_t1	1.0175	0.0039994	scaffold_8	11724904	11725434	protein_coding	- && - && PF09811:Essential protein Yae1, N terminal
gene_scaffold_100_g77932_t1	1.01586	0.00455565	scaffold_100	228372	230984	protein_coding	- && sp|Q9CAK8|ISPF_ARATH 2-C-methyl-D-erythritol 2,4-cyclodiphosphate synthase, chloroplastic OS=Arabidopsis thaliana OX=3702 GN=ISPF PE=1 SV=1 && PF02542:YgbB family
gene_scaffold_16_g48224_t1	1.01484	0.00131618	scaffold_16	637738	641843	protein_coding	- && sp|Q9LDD8|MCCB_ARATH Methylcrotonoyl-CoA carboxylase beta chain, mitochondrial OS=Arabidopsis thaliana OX=3702 GN=MCCB PE=2 SV=1 && PF01039:Carboxyl transferase domain
gene_scaffold_8_g30858_t1	1.01438	0.000317043	scaffold_8	3027899	3033083	protein_coding	- && sp|F4J8V5|AT13B_ARATH Autophagy-related protein 13b OS=Arabidopsis thaliana OX=3702 GN=ATG13B PE=2 SV=1 && PF10033:Autophagy-related protein 13
gene_scaffold_8_g32652_t1	1.01111	5.43873e-05	scaffold_8	11417599	11422084	protein_coding	- && sp|Q9ZQ31|STY13_ARATH Serine/threonine-protein kinase STY13 OS=Arabidopsis thaliana OX=3702 GN=STY13 PE=1 SV=2 && PF07714:Protein tyrosine kinase
gene_scaffold_36_g63382_t1	1.01109	0.000491421	scaffold_36	1023957	1038379	protein_coding	- && sp|Q9C5X4|ATX1_ARATH Histone H3-lysine(4) N-trimethyltransferase ATX1 OS=Arabidopsis thaliana OX=3702 GN=ATX1 PE=1 SV=2 && PF13831:PHD-finger|PF00856:SET domain|PF13832:PHD-zinc-finger like domain|PF16135:TPL-binding domain in jasmonate signalling
gene_scaffold_11_g39088_t1	1.01097	0.00305222	scaffold_11	1916264	1918131	protein_coding	- && sp|I6YGS0|EPHA_MYCTU Epoxide hydrolase A OS=Mycobacterium tuberculosis (strain ATCC 25618 / H37Rv) OX=83332 GN=ephA PE=1 SV=1 && PF00561:alpha/beta hydrolase fold
gene_scaffold_5_g23222_t1	1.00982	0.00653862	scaffold_5	15072791	15074607	protein_coding	- && - && PF06979:Assembly, mitochondrial proton-transport ATP synth complex
gene_scaffold_9_g34379_t1	1.00728	0.00517214	scaffold_9	6154700	6176174	protein_coding	- && sp|Q9FMP3|DPYS_ARATH Dihydropyrimidinase OS=Arabidopsis thaliana OX=3702 GN=PYD2 PE=1 SV=1 && PF01979:Amidohydrolase family
gene_scaffold_1_g1477_t1	1.00549	0.00144833	scaffold_1	6760493	6763320	protein_coding	- && sp|Q9SWB6|TENAE_SOYBN Probable bifunctional TENA-E protein OS=Glycine max OX=3847 GN=TENA_E PE=2 SV=1 && PF03070:TENA/THI-4/PQQC family
gene_scaffold_1_g2918_t1	-1.00118	8.92215e-05	scaffold_1	13438043	13442513	protein_coding	- && sp|Q04088|POF21_ARATH Probable transcription factor PosF21 OS=Arabidopsis thaliana OX=3702 GN=POSF21 PE=2 SV=1 && PF00170:bZIP transcription factor
gene_scaffold_5_g21260_t1	-1.00273	0.0012053	scaffold_5	5640396	5641268	protein_coding	- && - && PF04819:Family of unknown function (DUF716)
gene_scaffold_6_g25428_t1	-1.00456	5.86309e-05	scaffold_6	7290139	7297665	protein_coding	- && sp|G7ISB0|FAAH_MEDTR Fatty acid amide hydrolase OS=Medicago truncatula OX=3880 GN=FAAH PE=1 SV=1 && PF01425:Amidase
gene_scaffold_17_g49694_t1	-1.01129	0.000794013	scaffold_17	1944497	1948782	protein_coding	- && sp|Q56YP2|PI5K1_ARATH Phosphatidylinositol 4-phosphate 5-kinase 1 OS=Arabidopsis thaliana OX=3702 GN=PIP5K1 PE=1 SV=1 && PF01504:Phosphatidylinositol-4-phosphate 5-Kinase|PF02493:MORN repeat
gene_scaffold_21_g54184_t1	-1.0161	0.0028976	scaffold_21	1749099	1752252	protein_coding	- && - && PF06364:Protein of unknown function (DUF1068)
gene_scaffold_4_g19117_t1	-1.02665	0.00110341	scaffold_4	16024489	16030182	protein_coding	- && sp|Q9SA77|ARAE1_ARATH UDP-arabinose 4-epimerase 1 OS=Arabidopsis thaliana OX=3702 GN=MUR4 PE=1 SV=1 && PF16363:GDP-mannose 4,6 dehydratase
gene_scaffold_1_g2432_t1	-1.0275	0.00451704	scaffold_1	11109566	11114767	protein_coding	- && sp|Q9Y7K5|YGI3_SCHPO Uncharacterized WD repeat-containing protein C2A9.03 OS=Schizosaccharomyces pombe (strain 972 / ATCC 24843) OX=284812 GN=SPBC2A9.03 PE=4 SV=2 && -
gene_scaffold_5_g20564_t1	-1.02752	0.00138355	scaffold_5	2614895	2617782	protein_coding	- && sp|Q9ZPY9|P4KG4_ARATH Phosphatidylinositol 4-kinase gamma 4 OS=Arabidopsis thaliana OX=3702 GN=PI4KG4 PE=1 SV=1 && PF00454:Phosphatidylinositol 3- and 4-kinase|PF00240:Ubiquitin family
gene_scaffold_7_g28619_t1	-1.02837	0.00251512	scaffold_7	7614017	7614864	protein_coding	- && sp|Q9STG6|DUT_ARATH Deoxyuridine 5'-triphosphate nucleotidohydrolase OS=Arabidopsis thaliana OX=3702 GN=DUT PE=1 SV=1 && PF00692:dUTPase
gene_scaffold_10_g36643_t1	-1.02977	0.000134235	scaffold_10	3862388	3863239	protein_coding	NA
gene_scaffold_16_g48914_t1	-1.03118	0.000875102	scaffold_16	3894910	3896682	protein_coding	- && sp|Q9DC48|PRP17_MOUSE Pre-mRNA-processing factor 17 OS=Mus musculus OX=10090 GN=Cdc40 PE=2 SV=1 && PF00400:WD domain, G-beta repeat
gene_scaffold_8_g31588_t1	-1.03122	0.00402612	scaffold_8	6470179	6476989	protein_coding	- && - && PF12697:Alpha/beta hydrolase family
gene_scaffold_10_g36635_t1	-1.03171	0.00241723	scaffold_10	3802853	3805171	protein_coding	NA
gene_scaffold_28_g59408_t1	-1.03274	0.000595228	scaffold_28	800632	805020	protein_coding	- && sp|Q37145|ACA1_ARATH Calcium-transporting ATPase 1 OS=Arabidopsis thaliana OX=3702 GN=ACA1 PE=1 SV=3 && PF00689:Cation transporting ATPase, C-terminus
gene_scaffold_27_g58769_t1	-1.03549	0.000230339	scaffold_27	815302	818017	protein_coding	- && sp|Q8W034|RNP1_ARATH Heterogeneous nuclear ribonucleoprotein 1 OS=Arabidopsis thaliana OX=3702 GN=RNP1 PE=1 SV=1 && PF00076:RNA recognition motif. (a.k.a. RRM, RBD, or RNP domain)
gene_scaffold_28_g59429_t1	-1.0369	0.00508314	scaffold_28	928035	930242	protein_coding	- && sp|Q9STX1|ACBP3_ARATH Acyl-CoA-binding domain-containing protein 3 OS=Arabidopsis thaliana OX=3702 GN=ACBP3 PE=1 SV=1 && PF00887:Acyl CoA binding protein
gene_scaffold_13_g43209_t1	-1.03971	0.0037716	scaffold_13	1066393	1069944	protein_coding	- && sp|Q9LNJ3|APF2_ARATH Aspartyl protease family protein 2 OS=Arabidopsis thaliana OX=3702 GN=APF2 PE=2 SV=1 && PF14541:Xylanase inhibitor C-terminal|PF14543:Xylanase inhibitor N-terminal
gene_scaffold_2_g8381_t1	-1.04264	0.000187887	scaffold_2	9766144	9770078	protein_coding	- && sp|P28186|RAE1C_ARATH Ras-related protein RABE1c OS=Arabidopsis thaliana OX=3702 GN=RABE1C PE=1 SV=1 && PF00071:Ras family
gene_scaffold_35_g63150_t1	-1.04559	0.00135252	scaffold_35	1914421	1918949	protein_coding	- && sp|P0CB16|DRL25_ARATH Putative disease resistance protein At4g19050 OS=Arabidopsis thaliana OX=3702 GN=At4g19050 PE=3 SV=2 && PF00931:NB-ARC domain|PF13855:Leucine rich repeat
gene_scaffold_8_g31645_t1	-1.04681	0.0033846	scaffold_8	6766294	6768366	protein_coding	- && sp|D4AZ24|ENG1_ARTBC Probable endo-1,3(4)-beta-glucanase ARB_01444 OS=Arthroderma benhamiae (strain ATCC MYA-4681 / CBS 112371) OX=663331 GN=ARB_01444 PE=1 SV=1 && PF03639:Glycosyl hydrolase family 81 N-terminal domain|PF17652:Glycosyl hydrolase fami
gene_scaffold_8_g31638_t1	-1.05067	0.00143207	scaffold_8	6720994	6722833	protein_coding	- && sp|Q99181|HSH49_YEAST Protein HSH49 OS=Saccharomyces cerevisiae (strain ATCC 204508 / S288c) OX=559292 GN=HSH49 PE=1 SV=1 && PF00076:RNA recognition motif. (a.k.a. RRM, RBD, or RNP domain)
gene_scaffold_9_g33802_t1	-1.0523	0.00271007	scaffold_9	3454460	3462202	protein_coding	- && sp|Q6H7M3|HMA4_ORYSJ Copper-transporting ATPase HMA4 OS=Oryza sativa subsp. japonica OX=39947 GN=HMA4 PE=1 SV=1 && PF00403:Heavy-metal-associated domain|PF00122:E1-E2 ATPase|PF00702:haloacid dehalogenase-like hydrolase
gene_scaffold_27_g59109_t1	-1.05566	6.41913e-05	scaffold_27	2216924	2217422	protein_coding	NA
gene_scaffold_26_g58516_t1	-1.05577	0.00200599	scaffold_26	2896085	2904988	protein_coding	- && sp|Q9FPR3|EDR1_ARATH Serine/threonine-protein kinase EDR1 OS=Arabidopsis thaliana OX=3702 GN=EDR1 PE=1 SV=1 && PF14381:Ethylene-responsive protein kinase Le-CTR1|PF07714:Protein tyrosine kinase
gene_scaffold_6_g23844_t1	-1.05605	0.00293431	scaffold_6	439834	442030	protein_coding	- && - && PF15264:Tumour suppressing sub-chromosomal transferable candidate 4
gene_scaffold_2_g6988_t1	-1.0585	0.0043645	scaffold_2	3776777	3778099	protein_coding	- && sp|F4IB81|LYK3_ARATH LysM domain receptor-like kinase 3 OS=Arabidopsis thaliana OX=3702 GN=LYK3 PE=2 SV=1 && PF00069:Protein kinase domain
gene_scaffold_4_g18586_t1	-1.05873	0.00200972	scaffold_4	13816036	13820425	protein_coding	- && sp|Q9M1K3|SIP21_ARATH Probable aquaporin SIP2-1 OS=Arabidopsis thaliana OX=3702 GN=SIP2-1 PE=2 SV=1 && -
gene_scaffold_1_g2900_t1	-1.05985	0.0034895	scaffold_1	13359894	13360499	protein_coding	- && sp|Q9M1B5|RBL13_ARATH RHOMBOID-like protein 13 OS=Arabidopsis thaliana OX=3702 GN=RBL13 PE=3 SV=1 && PF01694:Rhomboid family
gene_scaffold_35_g62780_t1	-1.06167	0.00270164	scaffold_35	35742	44032	protein_coding	- && sp|O80386|CIP7_ARATH COP1-interacting protein 7 OS=Arabidopsis thaliana OX=3702 GN=CIP7 PE=1 SV=1 && -
gene_scaffold_15_g47202_t1	-1.06293	0.00279661	scaffold_15	2095046	2097352	protein_coding	- && sp|Q3EBL9|VP372_ARATH Vacuolar protein-sorting-associated protein 37 homolog 2 OS=Arabidopsis thaliana OX=3702 GN=VPS37-2 PE=1 SV=1 && PF07200:Modifier of rudimentary (Mod(r)) protein
gene_scaffold_5_g23387_t1	-1.06322	0.00363799	scaffold_5	15813512	15814727	protein_coding	- && sp|B9SR15|CSPL4_RICCO CASP-like protein 4C1 OS=Ricinus communis OX=3988 GN=RCOM_0464280 PE=2 SV=1 && -
gene_scaffold_77_g74690_t1	-1.07678	0.00408656	scaffold_77	51736	59908	protein_coding	- && - && PF05212:Protein of unknown function (DUF707)
gene_scaffold_15_g46854_t1	-1.07799	0.0043216	scaffold_15	449942	458664	protein_coding	- && sp|F4IS56|ILK1_ARATH Integrin-linked protein kinase 1 OS=Arabidopsis thaliana OX=3702 GN=ILK1 PE=1 SV=1 && PF07714:Protein tyrosine kinase|PF12796:Ankyrin repeats (3 copies)
gene_scaffold_10_g36818_t1	-1.08115	0.0045293	scaffold_10	4623517	4625640	protein_coding	- && sp|Q9SUV1|BRT1_ARATH Adenine nucleotide transporter BT1, chloroplastic/mitochondrial OS=Arabidopsis thaliana OX=3702 GN=BT1 PE=1 SV=1 && PF00153:Mitochondrial carrier protein
gene_scaffold_17_g50070_t1	-1.082	0.00343772	scaffold_17	3768576	3769568	protein_coding	- && sp|Q9XGN1|TTG1_ARATH Protein TRANSPARENT TESTA GLABRA 1 OS=Arabidopsis thaliana OX=3702 GN=TTG1 PE=1 SV=1 && -
gene_scaffold_7_g28099_t1	-1.08337	0.000930358	scaffold_7	5310522	5317840	protein_coding	- && sp|Q2LZZ7|TRC_DROPS Serine/threonine-protein kinase tricornered OS=Drosophila pseudoobscura pseudoobscura OX=46245 GN=trc PE=3 SV=1 && PF00069:Protein kinase domain
gene_scaffold_12_g42859_t1	-1.08777	6.63367e-06	scaffold_12	6978482	6985537	protein_coding	- && sp|F4I8W1|DUF2_ARATH DUF724 domain-containing protein 2 OS=Arabidopsis thaliana OX=3702 GN=DUF2 PE=2 SV=1 && PF05641:Agenet domain|PF05266:Protein of unknown function (DUF724)
gene_scaffold_17_g49656_t1	-1.08867	6.19174e-05	scaffold_17	1775121	1776885	protein_coding	- && sp|Q9S825|IF5Z_ARATH Probable eukaryotic translation initiation factor 5-2 OS=Arabidopsis thaliana OX=3702 GN=At1g77840 PE=1 SV=1 && PF01873:Domain found in IF2B/IF5|PF02020:eIF4-gamma/eIF5/eIF2-epsilon
gene_scaffold_4_g19187_t1	-1.0908	0.00028821	scaffold_4	16372769	16374205	protein_coding	NA
gene_scaffold_1_g2645_t1	-1.09184	0.000551407	scaffold_1	12201518	12204310	protein_coding	- && sp|Q8H1G6|PTI11_ARATH PTI1-like tyrosine-protein kinase 1 OS=Arabidopsis thaliana OX=3702 GN=PTI11 PE=1 SV=1 && PF07714:Protein tyrosine kinase
gene_scaffold_7_g27283_t1	-1.09247	0.00451007	scaffold_7	1800946	1802157	protein_coding	- && sp|Q9FM86|ADT5_ARATH Probable ADP,ATP carrier protein At5g56450 OS=Arabidopsis thaliana OX=3702 GN=At5g56450 PE=2 SV=1 && PF00153:Mitochondrial carrier protein
gene_scaffold_5_g20318_t1	-1.09714	0.00396009	scaffold_5	1552349	1552603	protein_coding	- && sp|Q9MAM1|CIPK9_ARATH CBL-interacting serine/threonine-protein kinase 9 OS=Arabidopsis thaliana OX=3702 GN=CIPK9 PE=1 SV=2 && -
gene_scaffold_15_g47101_t1	-1.09791	0.00119971	scaffold_15	1655514	1656996	protein_coding	- && - && PF04949:Transcriptional activator
gene_scaffold_9_g34743_t1	-1.09894	0.000385159	scaffold_9	7833569	7837757	protein_coding	- && sp|P36616|DSK1_SCHPO Protein kinase dsk1 OS=Schizosaccharomyces pombe (strain 972 / ATCC 24843) OX=284812 GN=dsk1 PE=3 SV=2 && PF00069:Protein kinase domain
gene_scaffold_10_g36610_t1	-1.10374	2.11519e-05	scaffold_10	3679526	3683645	protein_coding	- && sp|Q9LEW0|UBP22_ARATH Ubiquitin C-terminal hydrolase 22 OS=Arabidopsis thaliana OX=3702 GN=UBP22 PE=1 SV=1 && PF00443:Ubiquitin carboxyl-terminal hydrolase|PF02148:Zn-finger in ubiquitin-hydrolases and other protein
gene_scaffold_5_g23031_t1	-1.10597	0.00153663	scaffold_5	14153946	14157425	protein_coding	- && sp|Q6AWW5|Y5262_ARATH Ankyrin repeat-containing protein At5g02620 OS=Arabidopsis thaliana OX=3702 GN=At5g02620 PE=1 SV=1 && PF12796:Ankyrin repeats (3 copies)|PF13962:Domain of unknown function
gene_scaffold_28_g59467_t1	-1.10639	0.000267897	scaffold_28	1077669	1080959	protein_coding	- && - && PF13855:Leucine rich repeat|PF12799:Leucine Rich repeats (2 copies)
gene_scaffold_1_g868_t1	-1.10862	0.00214858	scaffold_1	3956741	3961887	protein_coding	- && sp|Q9M199|IQD13_ARATH Protein IQ-DOMAIN 13 OS=Arabidopsis thaliana OX=3702 GN=IQD13 PE=1 SV=1 && PF00612:IQ calmodulin-binding motif|PF13178:Protein of unknown function (DUF4005)
gene_scaffold_37_g63776_t1	-1.1121	0.00205792	scaffold_37	705074	707470	protein_coding	- && sp|Q9LYW3|MED7A_ARATH Mediator of RNA polymerase II transcription subunit 7a OS=Arabidopsis thaliana OX=3702 GN=MED7A PE=1 SV=1 && PF05983:MED7 protein
gene_scaffold_6_g23789_t1	-1.11249	0.00497037	scaffold_6	176038	180971	protein_coding	- && sp|Q9FE20|PBS1_ARATH Serine/threonine-protein kinase PBS1 OS=Arabidopsis thaliana OX=3702 GN=PBS1 PE=1 SV=1 && PF07714:Protein tyrosine kinase
gene_scaffold_16_g48863_t1	-1.11294	0.000332665	scaffold_16	3663133	3666068	protein_coding	- && sp|O80738|TPS10_ARATH Probable alpha,alpha-trehalose-phosphate synthase [UDP-forming] 10 OS=Arabidopsis thaliana OX=3702 GN=TPS10 PE=2 SV=1 && PF00982:Glycosyltransferase family 20|PF02358:Trehalose-phosphatase
gene_scaffold_17_g49672_t1	-1.11441	0.00483967	scaffold_17	1863336	1867562	protein_coding	- && sp|Q39008|M3K1_ARATH Mitogen-activated protein kinase kinase kinase 1 OS=Arabidopsis thaliana OX=3702 GN=MEKK1 PE=1 SV=2 && PF00069:Protein kinase domain
gene_scaffold_1_g947_t1	-1.11545	0.00126584	scaffold_1	4282484	4289166	protein_coding	- && - && PF03468:XS domain
gene_scaffold_6_g25258_t1	-1.12013	0.00452581	scaffold_6	6534791	6540268	protein_coding	- && sp|Q6Z244|ODD19_ORYSJ 2-oxoglutarate-dependent dioxygenase 19 OS=Oryza sativa subsp. japonica OX=39947 GN=2ODD19 PE=1 SV=1 && PF13639:Ring finger domain|PF14226:non-haem dioxygenase in morphine synthesis N-terminal|PF03171:2OG-Fe(II) oxygenase superf
gene_scaffold_37_g63711_t1	-1.12267	0.00095742	scaffold_37	390525	392336	protein_coding	- && - && PF08879:WRC
gene_scaffold_6_g23946_t1	-1.12648	0.0010602	scaffold_6	875467	877541	protein_coding	- && sp|P48021|HMDH_CAMAC 3-hydroxy-3-methylglutaryl-coenzyme A reductase OS=Camptotheca acuminata OX=16922 PE=3 SV=1 && PF00368:Hydroxymethylglutaryl-coenzyme A reductase
gene_scaffold_2_g10873_t1	-1.12681	0.00011542	scaffold_2	20978155	20979225	protein_coding	- && sp|Q9LPF6|PUP11_ARATH Probable purine permease 11 OS=Arabidopsis thaliana OX=3702 GN=PUP11 PE=1 SV=1 && PF16913:Purine nucleobase transmembrane transport
gene_scaffold_11_g39867_t1	-1.13207	0.00441377	scaffold_11	5401378	5402136	protein_coding	NA
gene_scaffold_6_g24845_t1	-1.13255	0.00153353	scaffold_6	4727833	4728192	protein_coding	NA
gene_scaffold_4_g15766_t1	-1.13533	4.9194e-05	scaffold_4	57142	60043	protein_coding	- && sp|P22953|HS701_ARATH Heat shock 70 kDa protein 1 OS=Arabidopsis thaliana OX=3702 GN=HSP70-1 PE=1 SV=3 && PF00012:Hsp70 protein
gene_scaffold_1_g2511_t1	-1.13666	0.000720373	scaffold_1	11538276	11538680	protein_coding	- && sp|Q9SIP0|RAA5D_ARATH Ras-related protein RABA5d OS=Arabidopsis thaliana OX=3702 GN=RABA5D PE=1 SV=1 && PF00071:Ras family
gene_scaffold_14_g46617_t1	-1.137	0.0033264	scaffold_14	6512770	6516899	protein_coding	- && sp|Q9FLD7|GT14A_ARATH Beta-glucuronosyltransferase GlcAT14A OS=Arabidopsis thaliana OX=3702 GN=GLCAT14A PE=2 SV=1 && PF02485:Core-2/I-Branching enzyme
gene_scaffold_17_g49671_t1	-1.13818	0.00454427	scaffold_17	1860050	1861003	protein_coding	- && sp|Q39008|M3K1_ARATH Mitogen-activated protein kinase kinase kinase 1 OS=Arabidopsis thaliana OX=3702 GN=MEKK1 PE=1 SV=2 && -
gene_scaffold_21_g54754_t1	-1.14056	8.67104e-05	scaffold_21	3976160	3979222	protein_coding	- && - && PF01713:Smr domain|PF08590:Domain of unknown function (DUF1771)
gene_scaffold_15_g47895_t1	-1.14285	0.000950488	scaffold_15	5072804	5074466	protein_coding	- && sp|Q9SIE0|ALKB2_ARATH DNA oxidative demethylase ALKBH2 OS=Arabidopsis thaliana OX=3702 GN=ALKBH2 PE=2 SV=2 && PF13532:2OG-Fe(II) oxygenase superfamily
gene_scaffold_21_g54532_t1	-1.14369	0.00443544	scaffold_21	3120494	3122345	protein_coding	NA
gene_scaffold_7_g29542_t1	-1.14378	0.000584532	scaffold_7	11487507	11490640	protein_coding	- && sp|O23657|RABC1_ARATH Ras-related protein RABC1 OS=Arabidopsis thaliana OX=3702 GN=RABC1 PE=1 SV=1 && PF00071:Ras family
gene_scaffold_1_g271_t1	-1.15542	3.18127e-05	scaffold_1	1204323	1206493	protein_coding	- && sp|P22335|HSF24_SOLPE Heat shock factor protein HSF24 OS=Solanum peruvianum OX=4082 GN=HSF24 PE=2 SV=1 && PF00447:HSF-type DNA-binding
gene_scaffold_2_g8417_t1	-1.16477	4.41787e-07	scaffold_2	9918716	9926791	protein_coding	NA
gene_scaffold_27_g58972_t1	-1.16629	0.00092042	scaffold_27	1668608	1671030	protein_coding	- && sp|Q8W034|RNP1_ARATH Heterogeneous nuclear ribonucleoprotein 1 OS=Arabidopsis thaliana OX=3702 GN=RNP1 PE=1 SV=1 && PF00076:RNA recognition motif. (a.k.a. RRM, RBD, or RNP domain)
gene_scaffold_5_g22910_t1	-1.17031	0.000130195	scaffold_5	13548816	13549886	protein_coding	- && sp|O80397|M2K4_ARATH Mitogen-activated protein kinase kinase 4 OS=Arabidopsis thaliana OX=3702 GN=MKK4 PE=1 SV=1 && PF00069:Protein kinase domain
gene_scaffold_6_g24890_t1	-1.17056	1.75192e-05	scaffold_6	4959253	4964546	protein_coding	- && sp|Q8RXJ0|NUF2_ARATH Kinetochore protein NUF2 homolog OS=Arabidopsis thaliana OX=3702 GN=NUF2 PE=1 SV=1 && PF03800:Nuf2 family
gene_scaffold_19_g52665_t1	-1.17115	0.00313554	scaffold_19	4333488	4335171	protein_coding	- && - && PF02845:CUE domain
gene_scaffold_7_g27284_t1	-1.17936	0.000913359	scaffold_7	1805218	1806391	protein_coding	- && sp|Q9FM86|ADT5_ARATH Probable ADP,ATP carrier protein At5g56450 OS=Arabidopsis thaliana OX=3702 GN=At5g56450 PE=2 SV=1 && PF00153:Mitochondrial carrier protein
gene_scaffold_18_g51570_t1	-1.18122	0.0022221	scaffold_18	4642057	4644167	protein_coding	- && sp|C6TAQ0|NRPB_SOYBN DCD domain-containing protein NRP-B OS=Glycine max OX=3847 GN=NRP-B PE=2 SV=1 && PF10539:Development and cell death domain
gene_scaffold_8_g32897_t1	-1.18214	0.00514632	scaffold_8	12588363	12589355	protein_coding	- && sp|P49730|RIR2_TOBAC Ribonucleoside-diphosphate reductase small chain OS=Nicotiana tabacum OX=4097 PE=2 SV=1 && PF00268:Ribonucleotide reductase, small chain
gene_scaffold_14_g46355_t1	-1.18378	0.00143414	scaffold_14	5461628	5466014	protein_coding	- && sp|Q8GYA4|CRK10_ARATH Cysteine-rich receptor-like protein kinase 10 OS=Arabidopsis thaliana OX=3702 GN=CRK10 PE=1 SV=3 && PF07714:Protein tyrosine kinase
gene_scaffold_13_g44967_t1	-1.18403	0.00436871	scaffold_13	8529967	8534457	protein_coding	- && sp|A0A0P0XII1|CERK1_ORYSJ Chitin elicitor receptor kinase 1 OS=Oryza sativa subsp. japonica OX=39947 GN=CERK1 PE=1 SV=1 && PF00069:Protein kinase domain
gene_scaffold_11_g38962_t1	-1.18821	0.00265068	scaffold_11	1380194	1381300	protein_coding	- && sp|P93031|GMD2_ARATH GDP-mannose 4,6 dehydratase 2 OS=Arabidopsis thaliana OX=3702 GN=MUR1 PE=1 SV=3 && PF16363:GDP-mannose 4,6 dehydratase
gene_scaffold_8_g32351_t1	-1.18988	0.00191242	scaffold_8	9931589	9935963	protein_coding	- && sp|Q94F39|AFP3_ARATH Ninja-family protein AFP3 OS=Arabidopsis thaliana OX=3702 GN=AFP3 PE=1 SV=1 && PF16136:Putative nuclear localisation signal|PF07897:Ethylene-responsive binding factor-associated repression|PF16135:TPL-binding domain in jasmonate
gene_scaffold_9_g33768_t1	-1.19051	0.000373392	scaffold_9	3245445	3249347	protein_coding	- && sp|Q9LRR4|R13L1_ARATH Putative disease resistance RPP13-like protein 1 OS=Arabidopsis thaliana OX=3702 GN=RPPL1 PE=3 SV=1 && PF13855:Leucine rich repeat|PF00931:NB-ARC domain|PF18052:Rx N-terminal domain
gene_scaffold_9_g35747_t1	-1.19067	0.00275182	scaffold_9	12263985	12274082	protein_coding	- && sp|Q9LRR4|R13L1_ARATH Putative disease resistance RPP13-like protein 1 OS=Arabidopsis thaliana OX=3702 GN=RPPL1 PE=3 SV=1 && PF18052:Rx N-terminal domain|PF00931:NB-ARC domain
gene_scaffold_11_g38876_t1	-1.19086	0.00141392	scaffold_11	940447	941609	protein_coding	NA
gene_scaffold_1_g1138_t1	-1.19228	0.00328921	scaffold_1	5178300	5178896	protein_coding	- && - && PF15365:Proline-rich nuclear receptor coactivator motif
gene_scaffold_27_g59108_t1	-1.19463	4.70537e-05	scaffold_27	2214632	2216761	protein_coding	- && sp|Q8RWE8|GGAP1_ARATH GDP-L-galactose phosphorylase 1 OS=Arabidopsis thaliana OX=3702 GN=VTC2 PE=1 SV=1 && -
gene_scaffold_5_g23291_t1	-1.19504	2.10526e-05	scaffold_5	15413999	15414913	protein_coding	NA
gene_scaffold_15_g47831_t1	-1.19757	0.00159389	scaffold_15	4745581	4749207	protein_coding	NA
gene_scaffold_10_g36634_t1	-1.2012	0.00030381	scaffold_10	3801040	3802813	protein_coding	- && sp|Q9ASQ5|CRCK3_ARATH Calmodulin-binding receptor-like cytoplasmic kinase 3 OS=Arabidopsis thaliana OX=3702 GN=CRCK3 PE=2 SV=1 && -
gene_scaffold_1_g4756_t1	-1.20274	0.000900665	scaffold_1	22513810	22517727	protein_coding	- && sp|Q9LRR4|R13L1_ARATH Putative disease resistance RPP13-like protein 1 OS=Arabidopsis thaliana OX=3702 GN=RPPL1 PE=3 SV=1 && PF18052:Rx N-terminal domain|PF00931:NB-ARC domain
gene_scaffold_2_g9175_t1	-1.21469	7.6118e-07	scaffold_2	12876422	12880496	protein_coding	- && sp|Q9FIL7|CRCK1_ARATH Calmodulin-binding receptor-like cytoplasmic kinase 1 OS=Arabidopsis thaliana OX=3702 GN=CRCK1 PE=1 SV=1 && PF00069:Protein kinase domain
gene_scaffold_8_g32937_t1	-1.21548	0.000590059	scaffold_8	12693325	12695633	protein_coding	- && sp|Q8LEF6|AB11I_ARATH ABC transporter I family member 11, chloroplastic OS=Arabidopsis thaliana OX=3702 GN=ABCI11 PE=2 SV=1 && PF00005:ABC transporter
gene_scaffold_4_g16494_t1	-1.21667	0.00430915	scaffold_4	3090034	3092131	protein_coding	- && sp|Q9LZF7|OTU10_ARATH OVARIAN TUMOR DOMAIN-containing deubiquitinating enzyme 10 OS=Arabidopsis thaliana OX=3702 GN=OTU10 PE=1 SV=1 && PF02338:OTU-like cysteine protease
gene_scaffold_11_g39000_t1	-1.2177	0.0040863	scaffold_11	1564140	1571764	protein_coding	- && - && PF07798:Protein of unknown function (DUF1640)
gene_scaffold_3_g14966_t1	-1.21811	1.09028e-06	scaffold_3	17126025	17127632	protein_coding	- && sp|Q9FJP6|PUB38_ARATH U-box domain-containing protein 38 OS=Arabidopsis thaliana OX=3702 GN=PUB38 PE=1 SV=1 && PF04564:U-box domain
gene_scaffold_30_g60131_t1	-1.2189	0.000750585	scaffold_30	421672	424736	protein_coding	- && sp|F4I2N7|RLK7_ARATH Receptor-like protein kinase 7 OS=Arabidopsis thaliana OX=3702 GN=RLK7 PE=1 SV=1 && PF08263:Leucine rich repeat N-terminal domain|PF13855:Leucine rich repeat|PF00069:Protein kinase domain
gene_scaffold_27_g58987_t1	-1.22035	0.000835255	scaffold_27	1721502	1724344	protein_coding	- && sp|Q9LDH0|XYLT_ARATH Beta-1,2-xylosyltransferase OS=Arabidopsis thaliana OX=3702 GN=XYLT PE=1 SV=1 && PF04577:Protein of unknown function (DUF563)
gene_scaffold_4_g17655_t1	-1.22055	2.97059e-05	scaffold_4	7897430	7899942	protein_coding	- && - && PF08320:PIG-X / PBN1
gene_scaffold_5_g22225_t1	-1.2241	8.51154e-08	scaffold_5	10184337	10185764	protein_coding	- && sp|Q9M8L9|AVT6E_ARATH Amino acid transporter AVT6E OS=Arabidopsis thaliana OX=3702 GN=AVT6E PE=2 SV=1 && PF01490:Transmembrane amino acid transporter protein
gene_scaffold_6_g23877_t1	-1.22747	0.00127953	scaffold_6	599065	602559	protein_coding	- && sp|Q52K88|NUD13_ARATH Nudix hydrolase 13, mitochondrial OS=Arabidopsis thaliana OX=3702 GN=NUDT13 PE=1 SV=1 && PF14392:Zinc knuckle|PF00293:NUDIX domain
gene_scaffold_10_g37677_t1	-1.22839	0.000793226	scaffold_10	8360647	8361354	protein_coding	- && sp|F4K956|A70_ARATH Pathogen-associated molecular patterns-induced protein A70 OS=Arabidopsis thaliana OX=3702 GN=A70 PE=1 SV=1 && PF05553:Cotton fibre expressed protein|PF14364:Domain of unknown function (DUF4408)
gene_scaffold_19_g52094_t1	-1.2287	3.8914e-08	scaffold_19	1960101	1967467	protein_coding	- && sp|Q8W4I7|CDPKD_ARATH Calcium-dependent protein kinase 13 OS=Arabidopsis thaliana OX=3702 GN=CPK13 PE=1 SV=2 && PF00069:Protein kinase domain|PF13499:EF-hand domain pair
gene_scaffold_1_g2510_t1	-1.2323	0.00431368	scaffold_1	11535466	11536305	protein_coding	- && sp|P28187|RAA5C_ARATH Ras-related protein RABA5c OS=Arabidopsis thaliana OX=3702 GN=RABA5C PE=1 SV=1 && PF00071:Ras family
gene_scaffold_15_g47774_t1	-1.23262	0.000169546	scaffold_15	4535146	4538054	protein_coding	- && sp|O49636|MPC4_ARATH Mitochondrial pyruvate carrier 4 OS=Arabidopsis thaliana OX=3702 GN=MPC4 PE=3 SV=1 && PF03650:Mitochondrial pyruvate carriers
gene_scaffold_13_g43229_t1	-1.23937	0.00161898	scaffold_13	1164629	1164982	protein_coding	NA
gene_scaffold_10_g36632_t1	-1.23951	1.14782e-05	scaffold_10	3794744	3798086	protein_coding	- && sp|Q9ASQ5|CRCK3_ARATH Calmodulin-binding receptor-like cytoplasmic kinase 3 OS=Arabidopsis thaliana OX=3702 GN=CRCK3 PE=2 SV=1 && PF07714:Protein tyrosine kinase
gene_scaffold_11_g39556_t1	-1.24081	0.000704506	scaffold_11	4110408	4114538	protein_coding	- && sp|Q40392|TMVRN_NICGU TMV resistance protein N OS=Nicotiana glutinosa OX=35889 GN=N PE=1 SV=1 && PF00931:NB-ARC domain
gene_scaffold_5_g23640_t1	-1.24259	6.7655e-07	scaffold_5	16872632	16876652	protein_coding	- && sp|Q8GV43|PLCD6_ARATH Phosphoinositide phospholipase C 6 OS=Arabidopsis thaliana OX=3702 GN=PLC6 PE=2 SV=2 && PF00168:C2 domain|PF00387:Phosphatidylinositol-specific phospholipase C, Y domain|PF00388:Phosphatidylinositol-specific phospholipase C, X d
gene_scaffold_8_g33029_t1	-1.24378	7.23344e-06	scaffold_8	13120459	13124769	protein_coding	- && sp|Q8RWF4|NIPA8_ARATH Probable magnesium transporter NIPA8 OS=Arabidopsis thaliana OX=3702 GN=At3g26670 PE=2 SV=1 && PF05653:Magnesium transporter NIPA
gene_scaffold_24_g56791_t1	-1.24465	0.00195152	scaffold_24	1624460	1627307	protein_coding	- && sp|Q6VAF6|TBB6_GOSHI Tubulin beta-6 chain OS=Gossypium hirsutum OX=3635 PE=2 SV=1 && PF03953:Tubulin C-terminal domain|PF00091:Tubulin/FtsZ family, GTPase domain
gene_scaffold_1_g1599_t1	-1.24755	0.00122086	scaffold_1	7271417	7274751	protein_coding	- && sp|B9DFA8|INVC_ARATH Alkaline/neutral invertase C, mitochondrial OS=Arabidopsis thaliana OX=3702 GN=INVC PE=1 SV=1 && PF12899:Alkaline and neutral invertase
gene_scaffold_3_g15089_t1	-1.24827	0.00158919	scaffold_3	17649931	17652579	protein_coding	- && sp|Q8GYP6|PPR49_ARATH Pentatricopeptide repeat-containing protein At1g18900 OS=Arabidopsis thaliana OX=3702 GN=At1g18900 PE=2 SV=1 && PF12854:PPR repeat|PF13041:PPR repeat family
gene_scaffold_10_g37778_t1	-1.25043	0.00281821	scaffold_10	8833678	8835389	protein_coding	NA
gene_scaffold_7_g27806_t1	-1.2508	4.76543e-05	scaffold_7	4091567	4093586	protein_coding	- && sp|W8JIS9|CYC13_CATRO Cytochrome P450 81C13 OS=Catharanthus roseus OX=4058 GN=CYP81C13 PE=2 SV=1 && PF00067:Cytochrome P450
gene_scaffold_21_g54185_t1	-1.25317	0.00096885	scaffold_21	1754110	1760484	protein_coding	- && sp|F4IPM3|CB60E_ARATH Calmodulin-binding protein 60 E OS=Arabidopsis thaliana OX=3702 GN=CBP60E PE=2 SV=1 && PF07887:Calmodulin binding protein-like
gene_scaffold_8_g32606_t1	-1.2565	0.000170016	scaffold_8	11182518	11195241	protein_coding	- && sp|O95427|PIGN_HUMAN GPI ethanolamine phosphate transferase 1 OS=Homo sapiens OX=9606 GN=PIGN PE=2 SV=1 && PF00884:Sulfatase|PF01764:Lipase (class 3)|PF04987:Phosphatidylinositolglycan class N (PIG-N)|PF18117:Enhanced disease susceptibility 1 protein
gene_scaffold_1_g633_t1	-1.25885	0.000209687	scaffold_1	2759216	2763208	protein_coding	- && sp|Q56XP9|ERFL1_ARATH Ethylene-responsive transcription factor-like protein At4g13040 OS=Arabidopsis thaliana OX=3702 GN=At4g13040 PE=2 SV=2 && PF00847:AP2 domain
gene_scaffold_8_g32826_t1	-1.25929	0.00398716	scaffold_8	12291544	12294619	protein_coding	- && - && PF13637:Ankyrin repeats (many copies)|PF13857:Ankyrin repeats (many copies)
gene_scaffold_10_g36184_t1	-1.25978	0.00145244	scaffold_10	1599632	1600072	protein_coding	NA
gene_scaffold_105_g78462_t1	-1.26328	0.000129211	scaffold_105	209022	210272	protein_coding	- && sp|Q9SYA9|STKLD_ARATH Probable transcription factor At1g61730 OS=Arabidopsis thaliana OX=3702 GN=At1g61730 PE=1 SV=1 && PF04504:Protein of unknown function, DUF573
gene_scaffold_16_g48997_t1	-1.26438	0.00039942	scaffold_16	4326987	4330778	protein_coding	- && - && PF03080:Neprosin|PF14365:Neprosin activation peptide
gene_scaffold_8_g31085_t1	-1.26469	0.00405112	scaffold_8	4089380	4090684	protein_coding	- && sp|Q9LIR8|FBK67_ARATH F-box/kelch-repeat protein At3g23880 OS=Arabidopsis thaliana OX=3702 GN=At3g23880 PE=2 SV=1 && PF00646:F-box domain
gene_scaffold_1_g4396_t1	-1.26683	0.000230837	scaffold_1	20967050	20970958	protein_coding	- && sp|Q9LJE5|ECT2_ARATH YTH domain-containing protein ECT2 OS=Arabidopsis thaliana OX=3702 GN=ECT2 PE=1 SV=1 && PF04146:YT521-B-like domain
gene_scaffold_19_g52245_t1	-1.26756	0.00484005	scaffold_19	2592882	2598230	protein_coding	- && sp|Q7XJR2|ANTR3_ARATH Probable anion transporter 3, chloroplastic OS=Arabidopsis thaliana OX=3702 GN=ANTR3 PE=2 SV=2 && PF07690:Major Facilitator Superfamily
gene_scaffold_7_g28810_t1	-1.26829	4.23504e-05	scaffold_7	8369938	8373045	protein_coding	- && sp|O22938|PXC3_ARATH Leucine-rich repeat receptor-like tyrosine-protein kinase PXC3 OS=Arabidopsis thaliana OX=3702 GN=PXC3 PE=2 SV=1 && PF00069:Protein kinase domain|PF13855:Leucine rich repeat
gene_scaffold_10_g38148_t1	-1.2686	0.000258191	scaffold_10	10299529	10299945	protein_coding	NA
gene_scaffold_19_g51815_t1	-1.26915	0.000519837	scaffold_19	924786	925442	protein_coding	- && sp|O80915|PR1B4_ARATH PRA1 family protein B4 OS=Arabidopsis thaliana OX=3702 GN=PRA1B4 PE=1 SV=1 && PF03208:PRA1 family protein
gene_scaffold_19_g52264_t1	-1.26985	0.000911282	scaffold_19	2703356	2707196	protein_coding	- && sp|Q08C76|SSUH2_DANRE Protein SSUH2 homolog OS=Danio rerio OX=7955 GN=ssuh2 PE=2 SV=2 && -
gene_scaffold_2_g9531_t1	-1.27772	0.000149969	scaffold_2	14471648	14474436	protein_coding	- && sp|Q6IEQ7|WRK24_ORYSJ WRKY transcription factor WRKY24 OS=Oryza sativa subsp. japonica OX=39947 GN=WRKY24 PE=2 SV=1 && PF03106:WRKY DNA -binding domain
gene_scaffold_23_g56219_t1	-1.28091	0.000714429	scaffold_23	2761955	2764205	protein_coding	- && sp|P28643|FABG_CUPLA 3-oxoacyl-[acyl-carrier-protein] reductase, chloroplastic OS=Cuphea lanceolata OX=3930 GN=CLKR27 PE=2 SV=1 && PF00106:short chain dehydrogenase
gene_scaffold_3_g14696_t1	-1.2842	0.000538939	scaffold_3	15792727	15793371	protein_coding	- && sp|O80340|ERF78_ARATH Ethylene-responsive transcription factor 4 OS=Arabidopsis thaliana OX=3702 GN=ERF4 PE=1 SV=1 && PF00847:AP2 domain
gene_scaffold_21_g53963_t1	-1.29023	0.00463524	scaffold_21	825341	832394	protein_coding	- && sp|Q40392|TMVRN_NICGU TMV resistance protein N OS=Nicotiana glutinosa OX=35889 GN=N PE=1 SV=1 && PF01582:TIR domain|PF00931:NB-ARC domain
gene_scaffold_15_g47064_t1	-1.29094	0.000212267	scaffold_15	1460936	1461460	protein_coding	- && sp|Q9SJM6|SAP4_ARATH Zinc finger A20 and AN1 domain-containing stress-associated protein 4 OS=Arabidopsis thaliana OX=3702 GN=SAP4 PE=1 SV=1 && PF01428:AN1-like Zinc finger|PF01754:A20-like zinc finger
gene_scaffold_57_g70233_t1	-1.29288	0.00354184	scaffold_57	1171516	1172739	protein_coding	NA
gene_scaffold_10_g37548_t1	-1.29526	0.00128833	scaffold_10	7805915	7810166	protein_coding	- && sp|V9M2S5|RPV1_VITRO Disease resistance protein RPV1 OS=Vitis rotundifolia OX=103349 GN=RPV1 PE=1 SV=1 && PF01582:TIR domain|PF00931:NB-ARC domain
gene_scaffold_6_g23829_t1	-1.29545	0.000711747	scaffold_6	366308	367147	protein_coding	NA
gene_scaffold_2_g9715_t1	-1.29885	0.000875474	scaffold_2	15475954	15481539	protein_coding	- && - && PF12796:Ankyrin repeats (3 copies)
gene_scaffold_11_g39949_t1	-1.29968	0.00103593	scaffold_11	5732093	5735479	protein_coding	- && sp|P46086|KIME_ARATH Mevalonate kinase OS=Arabidopsis thaliana OX=3702 GN=At5g27450 PE=2 SV=1 && PF00288:GHMP kinases N terminal domain|PF08544:GHMP kinases C terminal
gene_scaffold_6_g24016_t1	-1.30152	0.00241718	scaffold_6	1183837	1187616	protein_coding	- && sp|Q9SVE5|EXLA2_ARATH Expansin-like A2 OS=Arabidopsis thaliana OX=3702 GN=EXLA2 PE=2 SV=1 && PF01357:Pollen allergen|PF03330:Lytic transglycolase
gene_scaffold_27_g59029_t1	-1.3028	8.98843e-06	scaffold_27	1881893	1886280	protein_coding	- && sp|Q9XGY6|WAXS1_SIMCH Long-chain-alcohol O-fatty-acyltransferase OS=Simmondsia chinensis OX=3999 PE=1 SV=1 && PF13966:zinc-binding in reverse transcriptase|PF13813:Membrane bound O-acyl transferase family
gene_scaffold_10_g37799_t1	-1.3039	0.000243167	scaffold_10	8939805	8944204	protein_coding	- && sp|B9RK42|GPC1_RICCO Glycerophosphocholine acyltransferase 1 OS=Ricinus communis OX=3988 GN=GPC1 PE=1 SV=1 && PF10998:Protein of unknown function (DUF2838)
gene_scaffold_6_g24570_t1	-1.31021	7.57737e-05	scaffold_6	3645868	3647100	protein_coding	- && sp|Q67YI6|ATL65_ARATH RING-H2 finger protein ATL65 OS=Arabidopsis thaliana OX=3702 GN=ATL65 PE=2 SV=2 && PF13639:Ring finger domain
gene_scaffold_34_g62660_t1	-1.31232	0.00124531	scaffold_34	1567084	1574687	protein_coding	- && sp|Q9FGS4|NADA_ARATH Quinolinate synthase, chloroplastic OS=Arabidopsis thaliana OX=3702 GN=QS PE=1 SV=1 && PF00149:Calcineurin-like phosphoesterase|PF02657:Fe-S metabolism associated domain|PF02445:Quinolinate synthetase A protein
gene_scaffold_56_g69820_t1	-1.31406	8.09702e-05	scaffold_56	434528	443267	protein_coding	- && sp|Q941L0|CESA3_ARATH Cellulose synthase A catalytic subunit 3 [UDP-forming] OS=Arabidopsis thaliana OX=3702 GN=CESA3 PE=1 SV=2 && PF03552:Cellulose synthase|PF14569:Zinc-binding RING-finger
gene_scaffold_9_g33785_t1	-1.31577	0.00162469	scaffold_9	3351474	3352712	protein_coding	- && sp|Q9LT38|UNCL_ARATH Serine/threonine-protein kinase UCNL OS=Arabidopsis thaliana OX=3702 GN=UCNL PE=2 SV=1 && PF00069:Protein kinase domain
gene_scaffold_1_g610_t1	-1.3173	0.00127123	scaffold_1	2665222	2665533	protein_coding	NA
gene_scaffold_110_g78859_t1	-1.31919	0.00246418	scaffold_110	152312	153076	protein_coding	- && sp|Q8GX77|FB316_ARATH F-box protein At1g61340 OS=Arabidopsis thaliana OX=3702 GN=At1g61340 PE=2 SV=1 && -
gene_scaffold_17_g50024_t1	-1.32172	4.07243e-05	scaffold_17	3554676	3555393	protein_coding	NA
gene_scaffold_13_g44954_t1	-1.32208	3.46006e-07	scaffold_13	8467800	8471080	protein_coding	- && - && PF06364:Protein of unknown function (DUF1068)
gene_scaffold_5_g23161_t1	-1.32412	0.0010705	scaffold_5	14715038	14716521	protein_coding	- && sp|P0DH95|CALM1_ARATH Calmodulin-1 OS=Arabidopsis thaliana OX=3702 GN=CAM1 PE=1 SV=1 && PF13499:EF-hand domain pair
gene_scaffold_82_g75709_t1	-1.33166	0.0014892	scaffold_82	514035	514781	protein_coding	NA
gene_scaffold_8_g32454_t1	-1.33668	8.53166e-06	scaffold_8	10462697	10463977	protein_coding	- && sp|P0C8Q9|Y5902_ARATH Uncharacterized protein At5g19025 OS=Arabidopsis thaliana OX=3702 GN=At5g19025 PE=2 SV=3 && -
gene_scaffold_3_g14676_t1	-1.33775	0.000216031	scaffold_3	15717955	15719732	protein_coding	- && sp|Q9LDA7|P2C39_ARATH Probable protein phosphatase 2C 39 OS=Arabidopsis thaliana OX=3702 GN=At3g15260 PE=2 SV=1 && PF00481:Protein phosphatase 2C
gene_scaffold_12_g41866_t1	-1.33951	0.00058219	scaffold_12	2966876	2971240	protein_coding	- && sp|Q9M8J9|BPM2_ARATH BTB/POZ and MATH domain-containing protein 2 OS=Arabidopsis thaliana OX=3702 GN=BPM2 PE=1 SV=1 && PF00651:BTB/POZ domain
gene_scaffold_10_g38030_t1	-1.3409	0.00157239	scaffold_10	9821804	9825347	protein_coding	- && sp|Q9FEW9|OPR3_SOLLC 12-oxophytodienoate reductase 3 OS=Solanum lycopersicum OX=4081 GN=OPR3 PE=1 SV=1 && PF00724:NADH:flavin oxidoreductase / NADH oxidase family
gene_scaffold_16_g48103_t1	-1.34269	0.00421921	scaffold_16	28698	28892	protein_coding	NA
gene_scaffold_83_g75770_t1	-1.34361	0.000200369	scaffold_83	36967	37809	protein_coding	NA
gene_scaffold_10_g37621_t1	-1.34426	1.03815e-06	scaffold_10	8108079	8112060	protein_coding	- && sp|Q9FJT7|NDL1_ARATH Protein NDL1 OS=Arabidopsis thaliana OX=3702 GN=NDL1 PE=1 SV=1 && PF03096:Ndr family
gene_scaffold_10_g37725_t1	-1.34466	0.00062021	scaffold_10	8599985	8601628	protein_coding	- && - && PF12023:Domain of unknown function (DUF3511)
gene_scaffold_9_g33741_t1	-1.34922	0.000201969	scaffold_9	3120281	3120784	protein_coding	NA
gene_scaffold_9_g33265_t1	-1.35014	6.12502e-05	scaffold_9	1060557	1062934	protein_coding	- && sp|O64587|ACD11_ARATH Accelerated cell death 11 OS=Arabidopsis thaliana OX=3702 GN=ACD11 PE=1 SV=1 && PF08718:Glycolipid transfer protein (GLTP)
gene_scaffold_1_g445_t1	-1.35075	0.00184215	scaffold_1	1973746	1975316	protein_coding	- && sp|Q94A43|BEH2_ARATH BES1/BZR1 homolog protein 2 OS=Arabidopsis thaliana OX=3702 GN=BEH2 PE=1 SV=1 && PF05687:BES1/BZR1 plant transcription factor, N-terminal
gene_scaffold_5_g22907_t1	-1.35116	0.00247849	scaffold_5	13540081	13543362	protein_coding	- && sp|Q9C7S5|PSYR1_ARATH Tyrosine-sulfated glycopeptide receptor 1 OS=Arabidopsis thaliana OX=3702 GN=PSY1R PE=1 SV=1 && PF00069:Protein kinase domain|PF13855:Leucine rich repeat
gene_scaffold_6_g24119_t1	-1.35148	0.00068254	scaffold_6	1704234	1707119	protein_coding	- && - && PF13386:Cytochrome C biogenesis protein transmembrane region
gene_scaffold_21_g53921_t1	-1.35348	1.15774e-05	scaffold_21	651363	657578	protein_coding	- && sp|Q9SUH5|AUG8_ARATH AUGMIN subunit 8 OS=Arabidopsis thaliana OX=3702 GN=AUG8 PE=1 SV=1 && PF04484:QWRF family
gene_scaffold_8_g31659_t1	-1.35398	0.00182161	scaffold_8	6854556	6858452	protein_coding	- && sp|Q9M1S3|ARP1_ARATH Probable RNA-binding protein ARP1 OS=Arabidopsis thaliana OX=3702 GN=ARP1 PE=2 SV=1 && PF00076:RNA recognition motif. (a.k.a. RRM, RBD, or RNP domain)
gene_scaffold_21_g53961_t1	-1.35426	0.000102945	scaffold_21	819249	823474	protein_coding	- && sp|Q40392|TMVRN_NICGU TMV resistance protein N OS=Nicotiana glutinosa OX=35889 GN=N PE=1 SV=1 && PF00931:NB-ARC domain|PF01582:TIR domain
gene_scaffold_69_g73237_t1	-1.35718	0.00242428	scaffold_69	924784	928666	protein_coding	- && sp|V9M2S5|RPV1_VITRO Disease resistance protein RPV1 OS=Vitis rotundifolia OX=103349 GN=RPV1 PE=1 SV=1 && PF00931:NB-ARC domain|PF01582:TIR domain
gene_scaffold_25_g57604_t1	-1.35823	0.00170185	scaffold_25	2194386	2196504	protein_coding	- && sp|C6TAQ0|NRPB_SOYBN DCD domain-containing protein NRP-B OS=Glycine max OX=3847 GN=NRP-B PE=2 SV=1 && PF10539:Development and cell death domain
gene_scaffold_3_g12485_t1	-1.3606	0.00208936	scaffold_3	4792756	4793058	protein_coding	NA
gene_scaffold_8_g30402_t1	-1.36501	0.00382872	scaffold_8	1059870	1062641	protein_coding	- && sp|Q9LFT9|RAH1E_ARATH Ras-related protein RABH1e OS=Arabidopsis thaliana OX=3702 GN=RABH1E PE=2 SV=1 && PF00071:Ras family
gene_scaffold_1_g1643_t1	-1.36627	0.00116217	scaffold_1	7543598	7549406	protein_coding	- && sp|Q8GSA7|CMTA3_ARATH Calmodulin-binding transcription activator 3 OS=Arabidopsis thaliana OX=3702 GN=CAMTA3 PE=1 SV=1 && PF03859:CG-1 domain
gene_scaffold_55_g69520_t1	-1.36734	0.000165198	scaffold_55	336001	337102	protein_coding	- && sp|Q43636|TRXH_RICCO Thioredoxin H-type OS=Ricinus communis OX=3988 PE=3 SV=1 && PF00085:Thioredoxin
gene_scaffold_9_g33742_t1	-1.36766	0.00152488	scaffold_9	3121020	3124073	protein_coding	- && sp|Q9LRR4|R13L1_ARATH Putative disease resistance RPP13-like protein 1 OS=Arabidopsis thaliana OX=3702 GN=RPPL1 PE=3 SV=1 && PF18052:Rx N-terminal domain|PF00931:NB-ARC domain
gene_scaffold_10_g37062_t1	-1.36996	1.32141e-05	scaffold_10	5684063	5685484	protein_coding	NA
gene_scaffold_18_g51368_t1	-1.36998	0.000435312	scaffold_18	3699967	3700602	protein_coding	- && - && PF03168:Late embryogenesis abundant protein
gene_scaffold_2_g11183_t1	-1.37143	0.000805698	scaffold_2	22509207	22509989	protein_coding	- && sp|Q9FLE8|Y5986_ARATH Uncharacterized protein At5g39865 OS=Arabidopsis thaliana OX=3702 GN=At5g39865 PE=2 SV=1 && PF00462:Glutaredoxin
gene_scaffold_1_g1033_t1	-1.37215	0.00341646	scaffold_1	4709589	4711586	protein_coding	- && sp|Q9M8K5|HIP32_ARATH Heavy metal-associated isoprenylated plant protein 32 OS=Arabidopsis thaliana OX=3702 GN=HIPP32 PE=2 SV=1 && -
gene_scaffold_1_g1352_t1	-1.37399	0.000411587	scaffold_1	6227502	6228386	protein_coding	- && sp|Q8L9T5|ATL2_ARATH RING-H2 finger protein ATL2 OS=Arabidopsis thaliana OX=3702 GN=ATL2 PE=2 SV=2 && PF13639:Ring finger domain
gene_scaffold_11_g39950_t1	-1.37415	0.00140982	scaffold_11	5736241	5739789	protein_coding	- && sp|Q9FZ42|ADRC1_ARATH NADPH-dependent aldehyde reductase 1, chloroplastic OS=Arabidopsis thaliana OX=3702 GN=ChlADR1 PE=1 SV=1 && PF13561:Enoyl-(Acyl carrier protein) reductase
gene_scaffold_1_g196_t1	-1.37476	0.000460954	scaffold_1	853404	856160	protein_coding	- && sp|Q9FE83|SKIP2_ARATH F-box protein SKIP2 OS=Arabidopsis thaliana OX=3702 GN=SKIP2 PE=1 SV=1 && PF18511:F-box
gene_scaffold_57_g70047_t1	-1.37703	0.00360965	scaffold_57	212011	228690	protein_coding	- && sp|C0LGH3|Y5614_ARATH Probable LRR receptor-like serine/threonine-protein kinase At1g56140 OS=Arabidopsis thaliana OX=3702 GN=At1g56140 PE=2 SV=2 && PF07714:Protein tyrosine kinase|PF00665:Integrase core domain|PF13855:Leucine rich repeat|PF13976:GAG
gene_scaffold_5_g21737_t1	-1.37888	0.000647212	scaffold_5	7815956	7819171	protein_coding	- && sp|O80959|PLP6_ARATH Patatin-like protein 6 OS=Arabidopsis thaliana OX=3702 GN=PLP6 PE=1 SV=1 && PF01734:Patatin-like phospholipase
gene_scaffold_9_g34516_t1	-1.38028	7.16367e-06	scaffold_9	6744196	6745617	protein_coding	- && sp|Q9SKT1|ERF53_ARATH Ethylene-responsive transcription factor ERF053 OS=Arabidopsis thaliana OX=3702 GN=ERF053 PE=1 SV=1 && PF00847:AP2 domain
gene_scaffold_118_g79267_t1	-1.38184	0.00360873	scaffold_118	62481	69725	protein_coding	- && sp|Q9SW11|PUB35_ARATH U-box domain-containing protein 35 OS=Arabidopsis thaliana OX=3702 GN=PUB35 PE=2 SV=2 && PF00582:Universal stress protein family|PF00069:Protein kinase domain
gene_scaffold_2_g11184_t1	-1.38852	0.00167232	scaffold_2	22510153	22510509	protein_coding	NA
gene_scaffold_15_g46807_t1	-1.39074	0.000342437	scaffold_15	179875	182040	protein_coding	- && sp|Q9C7R6|PUB17_ARATH U-box domain-containing protein 17 OS=Arabidopsis thaliana OX=3702 GN=PUB17 PE=2 SV=1 && PF00514:Armadillo/beta-catenin-like repeat|PF04564:U-box domain
gene_scaffold_7_g27690_t1	-1.39142	0.00198526	scaffold_7	3541126	3544605	protein_coding	NA
gene_scaffold_5_g23644_t1	-1.39351	0.000770605	scaffold_5	16895781	16898189	protein_coding	- && sp|Q9LY50|ACCR3_ARATH Putative serine/threonine-protein kinase-like protein CCR3 OS=Arabidopsis thaliana OX=3702 GN=CCR3 PE=2 SV=1 && PF00069:Protein kinase domain
gene_scaffold_2_g8717_t1	-1.39356	0.000869521	scaffold_2	11220404	11221507	protein_coding	- && sp|Q940T5|RDUF2_ARATH E3 ubiquitin-protein ligase RDUF2 OS=Arabidopsis thaliana OX=3702 GN=DURF2 PE=1 SV=1 && PF06547:Protein of unknown function (DUF1117)|PF13639:Ring finger domain|PF14369:zinc-ribbon
gene_scaffold_7_g29771_t1	-1.39422	0.000582003	scaffold_7	12617839	12623555	protein_coding	- && sp|Q93YU8|NRG2_ARATH Nitrate regulatory gene2 protein OS=Arabidopsis thaliana OX=3702 GN=NRG2 PE=1 SV=1 && PF04782:Protein of unknown function (DUF632)|PF04783:Protein of unknown function (DUF630)
gene_scaffold_10_g37125_t1	-1.3948	0.00191085	scaffold_10	5944094	5949095	protein_coding	- && sp|Q940Y8|KN13B_ARATH Kinesin-like protein KIN-13B OS=Arabidopsis thaliana OX=3702 GN=KIN13B PE=1 SV=1 && PF00225:Kinesin motor domain
gene_scaffold_9_g33767_t1	-1.39833	0.0014536	scaffold_9	3243161	3243840	protein_coding	NA
gene_scaffold_6_g25198_t1	-1.39891	8.4837e-08	scaffold_6	6306836	6307756	protein_coding	- && sp|Q9FE06|EXOL2_ARATH Protein EXORDIUM-like 2 OS=Arabidopsis thaliana OX=3702 GN=EXL2 PE=2 SV=1 && PF04674:Phosphate-induced protein 1 conserved region
gene_scaffold_37_g63716_t1	-1.40147	0.00395972	scaffold_37	417046	418590	protein_coding	- && sp|P46665|HAT14_ARATH Homeobox-leucine zipper protein HAT14 OS=Arabidopsis thaliana OX=3702 GN=HAT14 PE=2 SV=3 && PF04618:HD-ZIP protein N terminus|PF00046:Homeodomain|PF02183:Homeobox associated leucine zipper
gene_scaffold_23_g56322_t1	-1.40289	0.00217329	scaffold_23	3317722	3317970	protein_coding	NA
gene_scaffold_63_g71864_t1	-1.40313	0.000194027	scaffold_63	1071815	1075122	protein_coding	- && sp|Q9LPU2|URGT2_ARATH UDP-rhamnose/UDP-galactose transporter 2 OS=Arabidopsis thaliana OX=3702 GN=URGT2 PE=1 SV=1 && PF03151:Triose-phosphate Transporter family
gene_scaffold_14_g46679_t1	-1.40458	6.26539e-05	scaffold_14	6796710	6797834	protein_coding	NA
gene_scaffold_10_g38065_t1	-1.40478	0.00399603	scaffold_10	9978694	9980963	protein_coding	- && sp|Q949G5|MOB1A_MEDSF MOB kinase activator-like 1A OS=Medicago sativa subsp. falcata OX=3878 GN=MOB1-A PE=2 SV=2 && PF03637:Mob1/phocein family
gene_scaffold_6_g24746_t1	-1.40503	3.62557e-06	scaffold_6	4301089	4305036	protein_coding	NA
gene_scaffold_53_g69161_t1	-1.40583	0.00408842	scaffold_53	1236739	1239043	protein_coding	- && sp|Q8LAW2|AFR_ARATH F-box protein AFR OS=Arabidopsis thaliana OX=3702 GN=AFR PE=1 SV=2 && PF01344:Kelch motif
gene_scaffold_6_g25001_t1	-1.40706	3.37236e-05	scaffold_6	5492379	5493563	protein_coding	- && sp|Q9CAK4|ROH1_ARATH Protein ROH1 OS=Arabidopsis thaliana OX=3702 GN=ROH1 PE=1 SV=1 && PF05633:Protein BYPASS1-related
gene_scaffold_34_g62354_t1	-1.4091	0.00219131	scaffold_34	281353	282241	protein_coding	- && sp|Q9SW27|MUB3_ARATH Membrane-anchored ubiquitin-fold protein 3 OS=Arabidopsis thaliana OX=3702 GN=MUB3 PE=1 SV=1 && PF13881:Ubiquitin-2 like Rad60 SUMO-like
gene_scaffold_9_g35154_t1	-1.41058	0.00335427	scaffold_9	9693442	9699605	protein_coding	- && sp|Q9LRR5|DRL21_ARATH Putative disease resistance protein At3g14460 OS=Arabidopsis thaliana OX=3702 GN=At3g14460 PE=3 SV=1 && PF00931:NB-ARC domain|PF18052:Rx N-terminal domain
gene_scaffold_16_g49249_t1	-1.41494	0.0041889	scaffold_16	5487036	5492913	protein_coding	- && sp|P92792|TOM20_SOLTU Mitochondrial import receptor subunit TOM20 OS=Solanum tuberosum OX=4113 GN=TOM20 PE=1 SV=1 && PF06552:Plant specific mitochondrial import receptor subunit TOM20
gene_scaffold_10_g37851_t1	-1.4224	0.000748392	scaffold_10	9153995	9156994	protein_coding	- && sp|Q9SKI2|VPS2A_ARATH Vacuolar protein sorting-associated protein 2 homolog 1 OS=Arabidopsis thaliana OX=3702 GN=VPS2.1 PE=1 SV=2 && PF03357:Snf7
gene_scaffold_8_g31809_t1	-1.42782	0.0030837	scaffold_8	7543880	7544933	protein_coding	- && sp|A2XID3|AOC_ORYSI Allene oxide cyclase, chloroplastic OS=Oryza sativa subsp. indica OX=39946 GN=AOC PE=2 SV=1 && PF06351:Allene oxide cyclase
gene_scaffold_5_g21099_t1	-1.42925	0.000519379	scaffold_5	4882873	4885396	protein_coding	- && sp|Q9M2N5|DSLE_ARATH Zinc finger BED domain-containing protein DAYSLEEPER OS=Arabidopsis thaliana OX=3702 GN=HAT PE=1 SV=1 && PF14372:Domain of unknown function (DUF4413)|PF05699:hAT family C-terminal dimerisation region|PF02892:BED zinc finger
gene_scaffold_5_g20528_t1	-1.42952	0.000110561	scaffold_5	2445219	2446186	protein_coding	- && sp|Q9M160|Y4095_ARATH Uncharacterized protein At4g00950 OS=Arabidopsis thaliana OX=3702 GN=At4g00950 PE=2 SV=1 && -
gene_scaffold_4_g16781_t1	-1.43069	4.52908e-05	scaffold_4	4209381	4212811	protein_coding	NA
gene_scaffold_6_g23997_t1	-1.43219	0.00151908	scaffold_6	1104645	1106220	protein_coding	- && sp|O35604|NPC1_MOUSE NPC intracellular cholesterol transporter 1 OS=Mus musculus OX=10090 GN=Npc1 PE=1 SV=2 && PF02460:Patched family
gene_scaffold_6_g23993_t1	-1.43386	0.000295589	scaffold_6	1082955	1094265	protein_coding	- && sp|P56941|NPC1_PIG NPC intracellular cholesterol transporter 1 OS=Sus scrofa OX=9823 GN=NPC1 PE=2 SV=1 && PF16414:Niemann-Pick C1 N terminus|PF02460:Patched family
gene_scaffold_7_g29666_t1	-1.43684	0.00107751	scaffold_7	12107027	12108139	protein_coding	- && sp|Q9ZWM9|RAV1_ARATH AP2/ERF and B3 domain-containing transcription factor RAV1 OS=Arabidopsis thaliana OX=3702 GN=RAV1 PE=1 SV=1 && PF00847:AP2 domain|PF02362:B3 DNA binding domain
gene_scaffold_33_g61835_t1	-1.43757	4.43519e-07	scaffold_33	94012	96263	protein_coding	- && sp|P28643|FABG_CUPLA 3-oxoacyl-[acyl-carrier-protein] reductase, chloroplastic OS=Cuphea lanceolata OX=3930 GN=CLKR27 PE=2 SV=1 && PF00106:short chain dehydrogenase
gene_scaffold_16_g48216_t1	-1.43817	0.000101472	scaffold_16	598562	600510	protein_coding	- && sp|P17859|AMYA_VIGMU Alpha-amylase OS=Vigna mungo OX=3915 GN=AMY1.1 PE=2 SV=1 && PF07821:Alpha-amylase C-terminal beta-sheet domain|PF00128:Alpha amylase, catalytic domain
gene_scaffold_6_g23894_t1	-1.43821	3.35448e-07	scaffold_6	675634	677422	protein_coding	- && - && PF09335:SNARE associated Golgi protein
gene_scaffold_1_g646_t1	-1.43826	0.00155926	scaffold_1	2830781	2831026	protein_coding	NA
gene_scaffold_5_g23007_t1	-1.44123	0.00091571	scaffold_5	14035918	14043555	protein_coding	- && sp|Q8VZE7|RAP_ARATH RAP domain-containing protein, chloroplastic OS=Arabidopsis thaliana OX=3702 GN=RAP PE=1 SV=1 && PF08373:RAP domain|PF03168:Late embryogenesis abundant protein
gene_scaffold_24_g56792_t1	-1.44458	0.00118127	scaffold_24	1627525	1627905	protein_coding	NA
gene_scaffold_2_g9693_t1	-1.44501	0.00325736	scaffold_2	15377301	15379344	protein_coding	- && sp|Q9SRS5|RAA5B_ARATH Ras-related protein RABA5b OS=Arabidopsis thaliana OX=3702 GN=RABA5B PE=1 SV=1 && PF00071:Ras family
gene_scaffold_1_g1353_t1	-1.4454	2.78558e-05	scaffold_1	6232104	6238195	protein_coding	- && sp|Q9LUR0|CNDH2_ARATH Condensin-2 complex subunit H2 OS=Arabidopsis thaliana OX=3702 GN=CAPH2 PE=2 SV=1 && PF06278:Condensin II complex subunit CAP-H2 or CNDH2, N-terminal|PF16858:Condensin II complex subunit CAP-H2 or CNDH2, C-term|PF16869:PF16858
gene_scaffold_13_g43704_t1	-1.44556	6.61905e-07	scaffold_13	3161034	3162610	protein_coding	NA
gene_scaffold_10_g38066_t1	-1.44783	0.000406702	scaffold_10	9981596	9987536	protein_coding	- && sp|Q94BY4|OFT35_ARATH O-fucosyltransferase 35 OS=Arabidopsis thaliana OX=3702 GN=OFUT35 PE=2 SV=1 && PF10250:GDP-fucose protein O-fucosyltransferase
gene_scaffold_6_g23952_t1	-1.44991	0.00013821	scaffold_6	907468	909148	protein_coding	NA
gene_scaffold_7_g27805_t1	-1.45202	0.00110647	scaffold_7	4084754	4087072	protein_coding	- && sp|W8JIS9|CYC13_CATRO Cytochrome P450 81C13 OS=Catharanthus roseus OX=4058 GN=CYP81C13 PE=2 SV=1 && PF00067:Cytochrome P450
gene_scaffold_8_g32416_t1	-1.4539	0.000712225	scaffold_8	10266775	10267182	protein_coding	- && - && PF05915:Eukaryotic protein of unknown function (DUF872)
gene_scaffold_5_g23180_t1	-1.45435	0.000255041	scaffold_5	14804144	14805460	protein_coding	- && sp|Q9SUL7|CIPK4_ARATH CBL-interacting serine/threonine-protein kinase 4 OS=Arabidopsis thaliana OX=3702 GN=CIPK4 PE=1 SV=1 && PF03822:NAF domain|PF00069:Protein kinase domain
gene_scaffold_27_g58771_t1	-1.45657	0.00207429	scaffold_27	823829	825709	protein_coding	- && sp|Q9FI80|PP425_ARATH Pentatricopeptide repeat-containing protein At5g48910 OS=Arabidopsis thaliana OX=3702 GN=PCMP-H38 PE=2 SV=1 && PF14432:DYW family of nucleic acid deaminases|PF13041:PPR repeat family
gene_scaffold_16_g48770_t1	-1.45663	0.00417598	scaffold_16	3175346	3177786	protein_coding	- && sp|Q9D832|DNJB4_MOUSE DnaJ homolog subfamily B member 4 OS=Mus musculus OX=10090 GN=Dnajb4 PE=1 SV=1 && PF01556:DnaJ C terminal domain|PF00226:DnaJ domain
gene_scaffold_11_g39774_t1	-1.45837	0.00038551	scaffold_11	5019411	5020100	protein_coding	- && sp|Q8L9P8|RLF33_ARATH Protein RALF-like 33 OS=Arabidopsis thaliana OX=3702 GN=RALFL33 PE=2 SV=1 && PF05498:Rapid ALkalinization Factor (RALF)
gene_scaffold_100_g77903_t1	-1.45843	0.00042303	scaffold_100	75725	76360	protein_coding	- && - && PF03168:Late embryogenesis abundant protein
gene_scaffold_8_g30255_t1	-1.4618	4.80658e-05	scaffold_8	364354	369683	protein_coding	- && sp|C0LGV0|Y5487_ARATH Probable LRR receptor-like serine/threonine-protein kinase At5g48740 OS=Arabidopsis thaliana OX=3702 GN=At5g48740 PE=1 SV=1 && PF00069:Protein kinase domain|PF12819:Malectin-like domain|PF13855:Leucine rich repeat
gene_scaffold_10_g37193_t1	-1.46284	0.00248713	scaffold_10	6255399	6260308	protein_coding	- && sp|Q9FYG3|PLST2_ARATH Probable plastidic glucose transporter 2 OS=Arabidopsis thaliana OX=3702 GN=At1g67300 PE=2 SV=1 && PF00083:Sugar (and other) transporter
gene_scaffold_6_g24316_t1	-1.46364	0.000377117	scaffold_6	2480214	2487020	protein_coding	- && sp|F4IGL2|KN7E_ARATH Kinesin-like protein KIN-7E OS=Arabidopsis thaliana OX=3702 GN=KIN7E PE=2 SV=1 && PF11995:Domain of unknown function (DUF3490)|PF00225:Kinesin motor domain
gene_scaffold_8_g31605_t1	-1.46539	0.000128145	scaffold_8	6554950	6555903	protein_coding	NA
gene_scaffold_11_g39545_t1	-1.46687	0.0050662	scaffold_11	4072161	4076159	protein_coding	- && - && PF13415:Galactose oxidase, central domain|PF13418:Galactose oxidase, central domain|PF07646:Kelch motif
gene_scaffold_24_g56674_t1	-1.4678	0.000968796	scaffold_24	1055403	1071377	protein_coding	- && sp|Q940P8|TCPB_ARATH T-complex protein 1 subunit beta OS=Arabidopsis thaliana OX=3702 GN=CCT2 PE=1 SV=1 && PF00394:Multicopper oxidase|PF07732:Multicopper oxidase|PF07731:Multicopper oxidase|PF00118:TCP-1/cpn60 chaperonin family|PF01575:MaoC like dom
gene_scaffold_4_g16807_t1	-1.47041	0.000656428	scaffold_4	4347176	4349184	protein_coding	- && sp|P93604|LRK10_WHEAT Rust resistance kinase Lr10 OS=Triticum aestivum OX=4565 GN=LRK10 PE=2 SV=1 && PF00069:Protein kinase domain
gene_scaffold_37_g63886_t1	-1.4712	0.00427087	scaffold_37	1203475	1205365	protein_coding	- && sp|Q9ZSD4|SY121_ARATH Syntaxin-121 OS=Arabidopsis thaliana OX=3702 GN=SYP121 PE=1 SV=1 && PF05739:SNARE domain|PF00804:Syntaxin
gene_scaffold_5_g21404_t1	-1.47231	0.00374519	scaffold_5	6335090	6348806	protein_coding	- && sp|Q2LZZ7|TRC_DROPS Serine/threonine-protein kinase tricornered OS=Drosophila pseudoobscura pseudoobscura OX=46245 GN=trc PE=3 SV=1 && PF00069:Protein kinase domain|PF07189:Splicing factor 3B subunit 10 (SF3b10)
gene_scaffold_15_g46845_t1	-1.47736	0.00052737	scaffold_15	407310	412960	protein_coding	- && sp|Q9C7N2|CAD1_ARATH MACPF domain-containing protein CAD1 OS=Arabidopsis thaliana OX=3702 GN=CAD1 PE=2 SV=1 && PF01823:MAC/Perforin domain
gene_scaffold_16_g48367_t1	-1.47744	0.000849321	scaffold_16	1214313	1215104	protein_coding	- && sp|Q96289|ZAT10_ARATH Zinc finger protein ZAT10 OS=Arabidopsis thaliana OX=3702 GN=ZAT10 PE=2 SV=1 && PF13912:C2H2-type zinc finger
gene_scaffold_8_g30803_t1	-1.47773	0.00227455	scaffold_8	2827335	2827613	protein_coding	NA
gene_scaffold_9_g34317_t1	-1.47792	0.00104917	scaffold_9	5927969	5928770	protein_coding	- && sp|O81865|P2A01_ARATH Protein PHLOEM PROTEIN 2-LIKE A1 OS=Arabidopsis thaliana OX=3702 GN=PP2A1 PE=2 SV=1 && PF14299:Phloem protein 2
gene_scaffold_16_g48528_t1	-1.47863	0.000209175	scaffold_16	1966036	1971235	protein_coding	- && - && PF13855:Leucine rich repeat|PF12799:Leucine Rich repeats (2 copies)
gene_scaffold_7_g27606_t1	-1.47872	0.00048647	scaffold_7	3124458	3124724	protein_coding	NA
gene_scaffold_21_g54031_t1	-1.47953	0.000105481	scaffold_21	1115305	1117604	protein_coding	- && sp|Q40392|TMVRN_NICGU TMV resistance protein N OS=Nicotiana glutinosa OX=35889 GN=N PE=1 SV=1 && PF01582:TIR domain
gene_scaffold_27_g59184_t1	-1.48089	0.00176476	scaffold_27	2603399	2603794	protein_coding	NA
gene_scaffold_1_g612_t1	-1.48111	0.000164152	scaffold_1	2674785	2676167	protein_coding	- && sp|Q8GYN5|RIN4_ARATH RPM1-interacting protein 4 OS=Arabidopsis thaliana OX=3702 GN=RIN4 PE=1 SV=1 && PF05627:Cleavage site for pathogenic type III effector avirulence factor Avr
gene_scaffold_15_g46909_t1	-1.48117	0.000110166	scaffold_15	712036	715702	protein_coding	NA
gene_scaffold_6_g24315_t1	-1.4837	0.000136889	scaffold_6	2479636	2479956	protein_coding	- && sp|F4IGL2|KN7E_ARATH Kinesin-like protein KIN-7E OS=Arabidopsis thaliana OX=3702 GN=KIN7E PE=2 SV=1 && PF11995:Domain of unknown function (DUF3490)
gene_scaffold_82_g75692_t1	-1.48384	0.000425498	scaffold_82	446109	448668	protein_coding	- && sp|O29443|TRM1_ARCFU tRNA (guanine(26)-N(2))-dimethyltransferase OS=Archaeoglobus fulgidus (strain ATCC 49558 / VC-16 / DSM 4304 / JCM 9628 / NBRC 100126) OX=224325 GN=trm1 PE=3 SV=1 && PF02005:N2,N2-dimethylguanosine tRNA methyltransferase
gene_scaffold_11_g38777_t1	-1.48613	0.000360491	scaffold_11	512897	516090	protein_coding	- && sp|Q9C5G5|SAC7_ARATH Phosphoinositide phosphatase SAC7 OS=Arabidopsis thaliana OX=3702 GN=SAC7 PE=2 SV=1 && PF02383:SacI homology domain
gene_scaffold_35_g63173_t1	-1.48748	2.7221e-06	scaffold_35	2043275	2048504	protein_coding	- && sp|Q93YN1|CRPK1_ARATH Cold-responsive protein kinase 1 OS=Arabidopsis thaliana OX=3702 GN=CRPK1 PE=1 SV=1 && PF00069:Protein kinase domain
gene_scaffold_10_g37047_t1	-1.48824	0.00355323	scaffold_10	5599063	5609943	protein_coding	- && sp|Q6IM91|DVL10_ARATH Small polypeptide DEVIL 10 OS=Arabidopsis thaliana OX=3702 GN=DVL10 PE=3 SV=1 && PF08137:DVL family
gene_scaffold_8_g30974_t1	-1.49018	0.000204497	scaffold_8	3544868	3549132	protein_coding	- && sp|Q8L7V3|PMTQ_ARATH Probable methyltransferase PMT26 OS=Arabidopsis thaliana OX=3702 GN=At5g64030 PE=2 SV=1 && PF03141:Putative S-adenosyl-L-methionine-dependent methyltransferase
gene_scaffold_1_g1936_t1	-1.49171	0.00129416	scaffold_1	8979023	8980031	protein_coding	- && sp|Q94IB9|ACER_ARATH Alkaline ceramidase OS=Arabidopsis thaliana OX=3702 GN=ACER PE=2 SV=1 && PF05875:Ceramidase
gene_scaffold_2_g8428_t1	-1.49487	3.99546e-05	scaffold_2	9965204	9969320	protein_coding	- && sp|Q9SN95|UXS5_ARATH UDP-glucuronic acid decarboxylase 5 OS=Arabidopsis thaliana OX=3702 GN=UXS5 PE=2 SV=1 && PF16363:GDP-mannose 4,6 dehydratase
gene_scaffold_105_g78457_t1	-1.49595	0.000535988	scaffold_105	195760	196378	protein_coding	NA
gene_scaffold_66_g72474_t1	-1.49935	8.50314e-05	scaffold_66	783064	783963	protein_coding	NA
gene_scaffold_1_g2488_t1	-1.50069	0.00355512	scaffold_1	11439989	11441494	protein_coding	- && sp|Q9LXV0|U92A1_ARATH UDP-glycosyltransferase 92A1 OS=Arabidopsis thaliana OX=3702 GN=UGT92A1 PE=2 SV=1 && PF00201:UDP-glucoronosyl and UDP-glucosyl transferase
gene_scaffold_1_g4757_t1	-1.50268	7.79834e-06	scaffold_1	22519916	22521830	protein_coding	- && sp|Q84XV2|GTE1_ARATH Transcription factor GTE1 OS=Arabidopsis thaliana OX=3702 GN=GTE1 PE=1 SV=1 && -
gene_scaffold_5_g22531_t1	-1.5067	0.00243282	scaffold_5	11653303	11655816	protein_coding	- && sp|A2CIR5|NPR4_ORYSJ Ankyrin repeat-containing protein NPR4 OS=Oryza sativa subsp. japonica OX=39947 GN=NPR4 PE=2 SV=1 && PF12796:Ankyrin repeats (3 copies)|PF13962:Domain of unknown function
gene_scaffold_3_g14852_t1	-1.50953	1.17433e-08	scaffold_3	16577731	16578636	protein_coding	- && - && PF07816:Protein of unknown function (DUF1645)
gene_scaffold_4_g17423_t1	-1.51041	0.00195511	scaffold_4	6932506	6933543	protein_coding	- && - && PF13456:Reverse transcriptase-like|PF13966:zinc-binding in reverse transcriptase
gene_scaffold_6_g24480_t1	-1.51198	1.12756e-05	scaffold_6	3286926	3290782	protein_coding	- && sp|P93397|GBB1_TOBAC Guanine nucleotide-binding protein subunit beta-1 OS=Nicotiana tabacum OX=4097 PE=1 SV=1 && PF00400:WD domain, G-beta repeat
gene_scaffold_6_g23996_t1	-1.51303	0.00171161	scaffold_6	1098723	1103481	protein_coding	- && sp|Q6T3U3|NPCL1_RAT NPC1-like intracellular cholesterol transporter 1 OS=Rattus norvegicus OX=10116 GN=Npc1l1 PE=1 SV=1 && PF12349:Sterol-sensing domain of SREBP cleavage-activation
gene_scaffold_1_g5_t1	-1.51541	0.00362536	scaffold_1	29725	32333	protein_coding	NA
gene_scaffold_11_g39343_t1	-1.51556	0.00318491	scaffold_11	3190939	3192189	protein_coding	- && sp|Q9SCZ4|FERON_ARATH Receptor-like protein kinase FERONIA OS=Arabidopsis thaliana OX=3702 GN=FER PE=1 SV=1 && PF07714:Protein tyrosine kinase
gene_scaffold_13_g43705_t1	-1.51574	5.63899e-08	scaffold_13	3164376	3175301	protein_coding	- && sp|Q9C9U5|SIS8_ARATH Probable serine/threonine-protein kinase SIS8 OS=Arabidopsis thaliana OX=3702 GN=SIS8 PE=1 SV=1 && PF14381:Ethylene-responsive protein kinase Le-CTR1|PF07714:Protein tyrosine kinase
gene_scaffold_1_g701_t1	-1.51592	5.48666e-06	scaffold_1	3083187	3084869	protein_coding	- && - && PF00514:Armadillo/beta-catenin-like repeat
gene_scaffold_34_g62556_t1	-1.51741	0.00387097	scaffold_34	1103553	1105270	protein_coding	- && sp|Q84P23|4CLL9_ARATH 4-coumarate--CoA ligase-like 9 OS=Arabidopsis thaliana OX=3702 GN=4CLL9 PE=1 SV=2 && PF13193:AMP-binding enzyme C-terminal domain|PF00501:AMP-binding enzyme
gene_scaffold_3_g15598_t1	-1.52354	0.00226018	scaffold_3	20146463	20156957	protein_coding	- && sp|C0LGH3|Y5614_ARATH Probable LRR receptor-like serine/threonine-protein kinase At1g56140 OS=Arabidopsis thaliana OX=3702 GN=At1g56140 PE=2 SV=2 && PF07714:Protein tyrosine kinase|PF13855:Leucine rich repeat|PF11721:Malectin domain
gene_scaffold_3_g13050_t1	-1.52473	0.000586964	scaffold_3	7212343	7213997	protein_coding	- && sp|O23547|EXLB1_ARATH Expansin-like B1 OS=Arabidopsis thaliana OX=3702 GN=EXLB1 PE=2 SV=2 && PF03330:Lytic transglycolase|PF01357:Pollen allergen
gene_scaffold_28_g59629_t1	-1.52585	0.000829313	scaffold_28	1874497	1878298	protein_coding	- && sp|Q9FHH2|SMAX1_ARATH Protein SUPPRESSOR OF MAX2 1 OS=Arabidopsis thaliana OX=3702 GN=SMAX1 PE=1 SV=1 && -
gene_scaffold_17_g50315_t1	-1.52594	2.26812e-05	scaffold_17	4803648	4806712	protein_coding	- && sp|O81223|CNBL4_ARATH Calcineurin B-like protein 4 OS=Arabidopsis thaliana OX=3702 GN=CBL4 PE=1 SV=3 && PF13499:EF-hand domain pair
gene_scaffold_9_g34515_t1	-1.52653	2.62476e-05	scaffold_9	6743746	6744178	protein_coding	NA
gene_scaffold_74_g74099_t1	-1.52885	0.00236882	scaffold_74	128754	134874	protein_coding	NA
gene_scaffold_4_g18215_t1	-1.53122	4.3987e-08	scaffold_4	10165404	10169465	protein_coding	- && sp|P62200|CALM1_DAUCA Calmodulin-1/11/16 OS=Daucus carota OX=4039 GN=CAM-1 PE=2 SV=2 && PF13499:EF-hand domain pair
gene_scaffold_1_g2959_t1	-1.53144	9.62355e-09	scaffold_1	13633175	13639534	protein_coding	- && - && PF06075:Plant protein of unknown function (DUF936)
gene_scaffold_28_g59567_t1	-1.53557	1.88112e-06	scaffold_28	1575839	1576645	protein_coding	- && sp|Q9LW50|ERF2_NICSY Ethylene-responsive transcription factor 2 OS=Nicotiana sylvestris OX=4096 GN=ERF2 PE=2 SV=1 && PF00847:AP2 domain
gene_scaffold_11_g39004_t1	-1.53888	0.00138591	scaffold_11	1582140	1584154	protein_coding	- && sp|Q42600|C84A1_ARATH Cytochrome P450 84A1 OS=Arabidopsis thaliana OX=3702 GN=CYP84A1 PE=1 SV=1 && PF00067:Cytochrome P450
gene_scaffold_1_g65_t1	-1.54149	0.00123206	scaffold_1	288172	294244	protein_coding	- && sp|B5X4Z4|NAGS2_ARATH Probable amino-acid acetyltransferase NAGS2, chloroplastic OS=Arabidopsis thaliana OX=3702 GN=NAGS2 PE=1 SV=1 && PF00583:Acetyltransferase (GNAT) family|PF00696:Amino acid kinase family
gene_scaffold_1_g1398_t1	-1.54222	5.21734e-09	scaffold_1	6427732	6428315	protein_coding	- && sp|A0A024B4E4|FRA17_FRAAN Major strawberry allergen Fra a 1.07 OS=Fragaria ananassa OX=3747 GN=Fra a 1.07 PE=1 SV=1 && PF00407:Pathogenesis-related protein Bet v I family
gene_scaffold_34_g62561_t1	-1.54353	8.48443e-07	scaffold_34	1130452	1135138	protein_coding	- && sp|Q9FGW9|GTE10_ARATH Transcription factor GTE10 OS=Arabidopsis thaliana OX=3702 GN=GTE10 PE=1 SV=2 && PF17035:Bromodomain extra-terminal - transcription regulation|PF00439:Bromodomain
gene_scaffold_1_g750_t1	-1.54781	0.00312029	scaffold_1	3307664	3308898	protein_coding	NA
gene_scaffold_24_g56459_t1	-1.55019	0.00142823	scaffold_24	103269	105119	protein_coding	- && sp|O22807|GALS1_ARATH Galactan beta-1,4-galactosyltransferase GALS1 OS=Arabidopsis thaliana OX=3702 GN=GALS1 PE=2 SV=2 && PF01697:Glycosyltransferase family 92
gene_scaffold_51_g68489_t1	-1.55313	0.00064075	scaffold_51	784209	789267	protein_coding	- && sp|P35133|UBC10_ARATH Ubiquitin-conjugating enzyme E2 10 OS=Arabidopsis thaliana OX=3702 GN=UBC10 PE=1 SV=1 && PF00179:Ubiquitin-conjugating enzyme
gene_scaffold_5_g23601_t1	-1.55379	0.00152722	scaffold_5	16722570	16724945	protein_coding	- && sp|Q9LY62|GMT1_ARATH Glycosylinositol phosphorylceramide mannosyl transferase 1 OS=Arabidopsis thaliana OX=3702 GN=GMT1 PE=1 SV=1 && PF09258:Glycosyl transferase family 64 domain
gene_scaffold_27_g59096_t1	-1.55828	0.00373067	scaffold_27	2167831	2168568	protein_coding	- && sp|Q9SXS8|ERF3_TOBAC Ethylene-responsive transcription factor 3 OS=Nicotiana tabacum OX=4097 GN=ERF3 PE=2 SV=1 && PF00847:AP2 domain
gene_scaffold_25_g57308_t1	-1.55972	0.00486926	scaffold_25	911860	918847	protein_coding	- && sp|Q8RY25|NU98A_ARATH Nuclear pore complex protein NUP98A OS=Arabidopsis thaliana OX=3702 GN=NUP98A PE=1 SV=1 && PF04096:Nucleoporin autopeptidase
gene_scaffold_16_g49282_t1	-1.56179	0.00500508	scaffold_16	5647904	5649080	protein_coding	NA
gene_scaffold_10_g37646_t1	-1.56351	0.00360631	scaffold_10	8217670	8222756	protein_coding	- && sp|O65896|CDA1_ARATH Cytidine deaminase 1 OS=Arabidopsis thaliana OX=3702 GN=CDA1 PE=1 SV=1 && PF08211:Cytidine and deoxycytidylate deaminase zinc-binding region|PF00383:Cytidine and deoxycytidylate deaminase zinc-binding region
gene_scaffold_66_g72374_t1	-1.56547	0.00506031	scaffold_66	221218	222703	protein_coding	- && sp|O04147|CPD_ARATH Cyclic phosphodiesterase OS=Arabidopsis thaliana OX=3702 GN=At4g18930 PE=1 SV=1 && PF07823:Cyclic phosphodiesterase-like protein
gene_scaffold_63_g71859_t1	-1.56753	5.07319e-10	scaffold_63	1056251	1061397	protein_coding	- && sp|A2XNT2|CESA5_ORYSI Probable cellulose synthase A catalytic subunit 5 [UDP-forming] OS=Oryza sativa subsp. indica OX=39946 GN=CESA5 PE=3 SV=1 && PF03552:Cellulose synthase|PF14569:Zinc-binding RING-finger
gene_scaffold_5_g23054_t1	-1.56766	2.36102e-05	scaffold_5	14244750	14249065	protein_coding	- && sp|F4IS56|ILK1_ARATH Integrin-linked protein kinase 1 OS=Arabidopsis thaliana OX=3702 GN=ILK1 PE=1 SV=1 && PF13857:Ankyrin repeats (many copies)|PF07714:Protein tyrosine kinase
gene_scaffold_25_g57368_t1	-1.56924	0.00383609	scaffold_25	1183206	1186270	protein_coding	- && - && PF01852:START domain
gene_scaffold_6_g24569_t1	-1.56932	1.05341e-05	scaffold_6	3645341	3645766	protein_coding	NA
gene_scaffold_66_g72399_t1	-1.57004	0.00139776	scaffold_66	393431	398105	protein_coding	- && sp|Q9FXF2|RKF1_ARATH Probable LRR receptor-like serine/threonine-protein kinase RFK1 OS=Arabidopsis thaliana OX=3702 GN=RKF1 PE=1 SV=1 && PF11721:Malectin domain|PF07714:Protein tyrosine kinase
gene_scaffold_2_g9716_t1	-1.57209	6.84076e-05	scaffold_2	15485595	15486179	protein_coding	- && - && PF13962:Domain of unknown function
gene_scaffold_16_g48397_t1	-1.57449	1.60422e-09	scaffold_16	1349464	1350155	protein_coding	NA
gene_scaffold_7_g29707_t1	-1.57467	7.36129e-06	scaffold_7	12295815	12299525	protein_coding	- && - && PF05641:Agenet domain|PF01426:BAH domain
gene_scaffold_21_g54100_t1	-1.57788	2.30652e-06	scaffold_21	1412668	1413258	protein_coding	NA
gene_scaffold_10_g36982_t1	-1.57922	0.000719402	scaffold_10	5295456	5302058	protein_coding	- && sp|Q1EBV7|BASS2_ARATH Sodium/pyruvate cotransporter BASS2, chloroplastic OS=Arabidopsis thaliana OX=3702 GN=BASS2 PE=1 SV=1 && PF01758:Sodium Bile acid symporter family
gene_scaffold_36_g63598_t1	-1.57965	0.000105155	scaffold_36	2056729	2059382	protein_coding	- && sp|Q0JAA0|P2C44_ORYSJ Probable protein phosphatase 2C 44 OS=Oryza sativa subsp. japonica OX=39947 GN=Os04g0609600 PE=2 SV=1 && PF00481:Protein phosphatase 2C
gene_scaffold_13_g45031_t1	-1.58328	7.25822e-06	scaffold_13	8852480	8853148	protein_coding	- && sp|Q9SXS8|ERF3_TOBAC Ethylene-responsive transcription factor 3 OS=Nicotiana tabacum OX=4097 GN=ERF3 PE=2 SV=1 && PF00847:AP2 domain
gene_scaffold_4_g18024_t1	-1.58618	1.27542e-05	scaffold_4	9347438	9352601	protein_coding	NA
gene_scaffold_1_g5818_t1	-1.58676	1.41269e-05	scaffold_1	27366464	27367785	protein_coding	- && sp|Q9LE73|NUDT4_ARATH Nudix hydrolase 4 OS=Arabidopsis thaliana OX=3702 GN=NUDT4 PE=1 SV=1 && PF00293:NUDIX domain
gene_scaffold_16_g48671_t1	-1.58914	0.000135234	scaffold_16	2673051	2677614	protein_coding	- && sp|B9DFI7|PMT2_ARATH Probable methyltransferase PMT2 OS=Arabidopsis thaliana OX=3702 GN=At1g26850 PE=2 SV=2 && PF03141:Putative S-adenosyl-L-methionine-dependent methyltransferase
gene_scaffold_2_g7328_t1	-1.58925	0.00047066	scaffold_2	5230445	5231802	protein_coding	NA
gene_scaffold_3_g14974_t1	-1.59033	0.00170611	scaffold_3	17178712	17178972	protein_coding	NA
gene_scaffold_2_g10628_t1	-1.59064	0.00107832	scaffold_2	19882609	19884021	protein_coding	- && sp|Q9AR73|HQGT_RAUSE Hydroquinone glucosyltransferase OS=Rauvolfia serpentina OX=4060 GN=AS PE=1 SV=1 && PF00201:UDP-glucoronosyl and UDP-glucosyl transferase
gene_scaffold_10_g37547_t1	-1.59111	0.00516995	scaffold_10	7801480	7804835	protein_coding	NA
gene_scaffold_8_g30978_t1	-1.59113	0.000242631	scaffold_8	3568369	3574532	protein_coding	- && sp|Q8RX26|RGLG3_ARATH E3 ubiquitin-protein ligase RGLG3 OS=Arabidopsis thaliana OX=3702 GN=RGLG3 PE=1 SV=1 && PF07002:Copine
gene_scaffold_69_g73177_t1	-1.59317	0.000483499	scaffold_69	662070	662576	protein_coding	- && sp|Q9LHJ8|SAP5_ARATH Zinc finger A20 and AN1 domain-containing stress-associated protein 5 OS=Arabidopsis thaliana OX=3702 GN=SAP5 PE=2 SV=1 && PF01428:AN1-like Zinc finger|PF01754:A20-like zinc finger
gene_scaffold_8_g32114_t1	-1.59485	0.00391924	scaffold_8	8894048	8895869	protein_coding	- && sp|Q42521|DCE1_ARATH Glutamate decarboxylase 1 OS=Arabidopsis thaliana OX=3702 GN=GAD1 PE=1 SV=2 && PF00282:Pyridoxal-dependent decarboxylase conserved domain
gene_scaffold_7_g28538_t1	-1.59557	0.000248467	scaffold_7	7184621	7188985	protein_coding	- && sp|P0C7Q8|DA1_ARATH Protein DA1 OS=Arabidopsis thaliana OX=3702 GN=DA1 PE=1 SV=1 && PF12315:Protein DA1|PF00412:LIM domain
gene_scaffold_2_g10484_t1	-1.59633	0.00241996	scaffold_2	19072785	19072970	protein_coding	NA
gene_scaffold_2_g8530_t1	-1.59786	3.93253e-05	scaffold_2	10437101	10440357	protein_coding	- && sp|Q9LQN6|P2C04_ARATH Probable protein phosphatase 2C 4 OS=Arabidopsis thaliana OX=3702 GN=PLL5 PE=2 SV=1 && PF00481:Protein phosphatase 2C
gene_scaffold_13_g44216_t1	-1.6016	1.87867e-05	scaffold_13	5162779	5163465	protein_coding	- && sp|Q9LW49|ERF4_NICSY Ethylene-responsive transcription factor 4 OS=Nicotiana sylvestris OX=4096 GN=ERF4 PE=2 SV=1 && PF00847:AP2 domain
gene_scaffold_8_g32113_t1	-1.60291	0.00205933	scaffold_8	8893295	8893738	protein_coding	- && sp|Q07346|DCE_PETHY Glutamate decarboxylase OS=Petunia hybrida OX=4102 GN=GAD PE=1 SV=1 && -
gene_scaffold_16_g48775_t1	-1.60491	0.00460005	scaffold_16	3192800	3192955	protein_coding	NA
gene_scaffold_1_g1935_t1	-1.6089	0.00296295	scaffold_1	8976687	8977163	protein_coding	- && sp|Q94IB9|ACER_ARATH Alkaline ceramidase OS=Arabidopsis thaliana OX=3702 GN=ACER PE=2 SV=1 && PF05875:Ceramidase
gene_scaffold_7_g27605_t1	-1.61118	0.00180088	scaffold_7	3116993	3118983	protein_coding	NA
gene_scaffold_25_g57372_t1	-1.61204	3.20527e-05	scaffold_25	1209989	1210282	protein_coding	NA
gene_scaffold_34_g62684_t1	-1.61257	8.49591e-06	scaffold_34	1718185	1719832	protein_coding	- && sp|Q84WQ5|CBSX5_ARATH CBS domain-containing protein CBSX5 OS=Arabidopsis thaliana OX=3702 GN=CBSX5 PE=2 SV=2 && -
gene_scaffold_5_g23600_t1	-1.61592	0.000236509	scaffold_5	16721364	16721690	protein_coding	NA
gene_scaffold_17_g49806_t1	-1.61605	1.58596e-05	scaffold_17	2551937	2553536	protein_coding	- && sp|Q9STN5|Y4833_ARATH Uncharacterized protein At4g08330, chloroplastic OS=Arabidopsis thaliana OX=3702 GN=At4g08330 PE=1 SV=1 && -
gene_scaffold_7_g29765_t1	-1.61821	0.00342287	scaffold_7	12587733	12592546	protein_coding	- && sp|Q8VYX0|ILL6_ARATH IAA-amino acid hydrolase ILR1-like 6 OS=Arabidopsis thaliana OX=3702 GN=ILL6 PE=1 SV=2 && PF07687:Peptidase dimerisation domain|PF01546:Peptidase family M20/M25/M40
gene_scaffold_5_g23573_t1	-1.62044	0.000585824	scaffold_5	16588640	16592244	protein_coding	- && sp|P92961|PROT1_ARATH Proline transporter 1 OS=Arabidopsis thaliana OX=3702 GN=PROT1 PE=1 SV=1 && PF01490:Transmembrane amino acid transporter protein
gene_scaffold_16_g48859_t1	-1.62751	0.00273418	scaffold_16	3621004	3621969	protein_coding	NA
gene_scaffold_8_g32674_t1	-1.62957	0.00356723	scaffold_8	11527978	11528835	protein_coding	- && - && PF07816:Protein of unknown function (DUF1645)
gene_scaffold_17_g49568_t1	-1.6312	0.000469972	scaffold_17	1323828	1324206	protein_coding	NA
gene_scaffold_50_g68261_t1	-1.6327	2.23094e-05	scaffold_50	1169308	1172238	protein_coding	- && sp|Q9LIR6|BAM1_ARATH Beta-amylase 1, chloroplastic OS=Arabidopsis thaliana OX=3702 GN=BAM1 PE=1 SV=1 && PF01373:Glycosyl hydrolase family 14
gene_scaffold_13_g43914_t1	-1.63417	0.00471129	scaffold_13	3994082	3995853	protein_coding	- && sp|Q9M2K6|PDCB5_ARATH PLASMODESMATA CALLOSE-BINDING PROTEIN 5 OS=Arabidopsis thaliana OX=3702 GN=PDCB5 PE=2 SV=2 && PF07983:X8 domain
gene_scaffold_13_g43466_t1	-1.63441	8.13812e-06	scaffold_13	2121937	2134975	protein_coding	- && sp|C0LGE0|Y1765_ARATH Probable LRR receptor-like serine/threonine-protein kinase At1g07650 OS=Arabidopsis thaliana OX=3702 GN=At1g07650 PE=1 SV=1 && PF13855:Leucine rich repeat|PF11721:Malectin domain|PF07714:Protein tyrosine kinase
gene_scaffold_17_g49928_t1	-1.6364	0.00157702	scaffold_17	3056704	3062217	protein_coding	- && - && PF08378:Nuclease-related domain
gene_scaffold_13_g44956_t1	-1.63859	5.59172e-05	scaffold_13	8474933	8475670	protein_coding	- && sp|K4CF70|HPL_SOLLC Fatty acid hydroperoxide lyase, chloroplastic OS=Solanum lycopersicum OX=4081 GN=HPL PE=1 SV=1 && -
gene_scaffold_2_g10439_t1	-1.64009	1.88363e-05	scaffold_2	18850127	18851438	protein_coding	NA
gene_scaffold_5_g22722_t1	-1.64131	8.37808e-08	scaffold_5	12634227	12634580	protein_coding	- && - && PF12023:Domain of unknown function (DUF3511)
gene_scaffold_52_g68671_t1	-1.64137	0.00216485	scaffold_52	198795	221611	protein_coding	- && sp|Q9SZR1|ACA10_ARATH Calcium-transporting ATPase 10, plasma membrane-type OS=Arabidopsis thaliana OX=3702 GN=ACA10 PE=1 SV=2 && PF00702:haloacid dehalogenase-like hydrolase|PF00689:Cation transporting ATPase, C-terminus|PF00122:E1-E2 ATPase|PF00690:
gene_scaffold_5_g23315_t1	-1.6417	0.00239826	scaffold_5	15509426	15513042	protein_coding	- && - && PF14309:Domain of unknown function (DUF4378)
gene_scaffold_16_g48251_t1	-1.64228	0.00142244	scaffold_16	765284	766696	protein_coding	- && sp|O23193|CBSX1_ARATH CBS domain-containing protein CBSX1, chloroplastic OS=Arabidopsis thaliana OX=3702 GN=CBSX1 PE=1 SV=2 && PF00571:CBS domain
gene_scaffold_5_g21509_t1	-1.64673	0.00329216	scaffold_5	6817297	6817644	protein_coding	NA
gene_scaffold_56_g69778_t1	-1.6478	5.20319e-05	scaffold_56	253209	253715	protein_coding	- && sp|Q9LHJ8|SAP5_ARATH Zinc finger A20 and AN1 domain-containing stress-associated protein 5 OS=Arabidopsis thaliana OX=3702 GN=SAP5 PE=2 SV=1 && PF01428:AN1-like Zinc finger|PF01754:A20-like zinc finger
gene_scaffold_1_g29_t1	-1.64859	0.00402374	scaffold_1	126552	126811	protein_coding	- && sp|Q8H5T6|LTI6A_ORYSJ Hydrophobic protein LTI6A OS=Oryza sativa subsp. japonica OX=39947 GN=LTI6A PE=2 SV=1 && -
gene_scaffold_11_g39243_t1	-1.65017	0.00209207	scaffold_11	2613012	2613798	protein_coding	- && sp|A2RVQ5|AGL16_ARATH Agamous-like MADS-box protein AGL16 OS=Arabidopsis thaliana OX=3702 GN=AGL16 PE=1 SV=1 && -
gene_scaffold_101_g78057_t1	-1.65427	0.00354018	scaffold_101	363199	367970	protein_coding	- && sp|Q00624|ASOL_BRANA L-ascorbate oxidase homolog OS=Brassica napus OX=3708 GN=Bp10 PE=2 SV=1 && PF07731:Multicopper oxidase|PF07732:Multicopper oxidase|PF00394:Multicopper oxidase
gene_scaffold_7_g28655_t1	-1.6553	1.54414e-05	scaffold_7	7788410	7792281	protein_coding	- && sp|Q6AVI0|RSLE2_ORYSJ Zinc finger BED domain-containing protein RICESLEEPER 2 OS=Oryza sativa subsp. japonica OX=39947 GN=Os03g0733400 PE=2 SV=1 && PF14372:Domain of unknown function (DUF4413)|PF01419:Jacalin-like lectin domain|PF05699:hAT family C-t
gene_scaffold_16_g49283_t1	-1.65746	0.00291223	scaffold_16	5649599	5660339	protein_coding	- && sp|Q9FYG2|CMTA4_ARATH Calmodulin-binding transcription activator 4 OS=Arabidopsis thaliana OX=3702 GN=CAMTA4 PE=1 SV=1 && PF03859:CG-1 domain|PF01833:IPT/TIG domain|PF12796:Ankyrin repeats (3 copies)
gene_scaffold_21_g54101_t1	-1.66677	1.17919e-05	scaffold_21	1413394	1414701	protein_coding	- && sp|O65554|CIPK6_ARATH CBL-interacting serine/threonine-protein kinase 6 OS=Arabidopsis thaliana OX=3702 GN=CIPK6 PE=1 SV=1 && PF00069:Protein kinase domain|PF03822:NAF domain
gene_scaffold_5_g23055_t1	-1.66705	1.91152e-06	scaffold_5	14250546	14252055	protein_coding	- && sp|F4IS56|ILK1_ARATH Integrin-linked protein kinase 1 OS=Arabidopsis thaliana OX=3702 GN=ILK1 PE=1 SV=1 && PF07714:Protein tyrosine kinase
gene_scaffold_13_g43291_t1	-1.6711	0.00386145	scaffold_13	1424301	1427423	protein_coding	- && sp|Q9SHJ3|CALS7_ARATH Callose synthase 7 OS=Arabidopsis thaliana OX=3702 GN=CALS7 PE=3 SV=3 && PF02364:1,3-beta-glucan synthase component
gene_scaffold_15_g47277_t1	-1.67136	0.00327748	scaffold_15	2434215	2437043	protein_coding	- && sp|Q6NKW9|E138_ARATH Glucan endo-1,3-beta-glucosidase 8 OS=Arabidopsis thaliana OX=3702 GN=At1g64760 PE=2 SV=2 && PF00332:Glycosyl hydrolases family 17|PF07983:X8 domain
gene_scaffold_6_g26088_t1	-1.67271	0.00521948	scaffold_6	9924215	9925214	protein_coding	NA
gene_scaffold_13_g44974_t1	-1.67579	0.00125961	scaffold_13	8565608	8565826	protein_coding	NA
gene_scaffold_12_g42161_t1	-1.67598	9.2006e-07	scaffold_12	4145721	4148340	protein_coding	- && sp|Q0J6P7|KAD5_ORYSJ Probable adenylate kinase 5, chloroplastic OS=Oryza sativa subsp. japonica OX=39947 GN=Os08g0288200 PE=2 SV=2 && -
gene_scaffold_7_g27515_t1	-1.67647	7.60686e-05	scaffold_7	2717535	2718380	protein_coding	- && sp|Q3E6P4|FB95_ARATH F-box protein At2g02240 OS=Arabidopsis thaliana OX=3702 GN=At2g02240 PE=2 SV=1 && PF00646:F-box domain|PF14299:Phloem protein 2
gene_scaffold_2_g9523_t1	-1.677	3.48477e-06	scaffold_2	14440739	14442667	protein_coding	- && sp|Q9FGH9|E70B1_ARATH Exocyst complex component EXO70B1 OS=Arabidopsis thaliana OX=3702 GN=EXO70B1 PE=1 SV=1 && PF03081:Exo70 exocyst complex subunit
gene_scaffold_37_g63947_t1	-1.67714	1.5551e-08	scaffold_37	1515690	1516220	protein_coding	NA
gene_scaffold_37_g63925_t1	-1.67855	0.000767727	scaffold_37	1413997	1414701	protein_coding	- && sp|Q9SJ52|NHL10_ARATH NDR1/HIN1-like protein 10 OS=Arabidopsis thaliana OX=3702 GN=NHL10 PE=2 SV=1 && PF03168:Late embryogenesis abundant protein
gene_scaffold_8_g31116_t1	-1.67924	0.00463011	scaffold_8	4234361	4235245	protein_coding	- && sp|Q9C9L5|WAKLH_ARATH Wall-associated receptor kinase-like 9 OS=Arabidopsis thaliana OX=3702 GN=WAKL9 PE=2 SV=1 && PF07714:Protein tyrosine kinase
gene_scaffold_37_g63846_t1	-1.68628	0.00134519	scaffold_37	1037216	1041423	protein_coding	- && sp|Q7XIM0|CDPKH_ORYSJ Calcium-dependent protein kinase 17 OS=Oryza sativa subsp. japonica OX=39947 GN=CPK17 PE=2 SV=1 && PF13499:EF-hand domain pair|PF00069:Protein kinase domain|PF00036:EF hand
gene_scaffold_5_g23576_t1	-1.68686	0.000530864	scaffold_5	16607162	16609760	protein_coding	- && sp|Q6DBP3|PT505_ARATH Probable sugar phosphate/phosphate translocator At5g05820 OS=Arabidopsis thaliana OX=3702 GN=At5g05820 PE=2 SV=1 && PF03151:Triose-phosphate Transporter family
gene_scaffold_8_g31653_t1	-1.68801	0.00133485	scaffold_8	6810434	6813445	protein_coding	NA
gene_scaffold_21_g54732_t1	-1.69266	0.000454464	scaffold_21	3875594	3876753	protein_coding	- && sp|Q01IX6|DAO_ORYSI 2-oxoglutarate-dependent dioxygenase DAO OS=Oryza sativa subsp. indica OX=39946 GN=DAO PE=3 SV=1 && PF03171:2OG-Fe(II) oxygenase superfamily|PF14226:non-haem dioxygenase in morphine synthesis N-terminal
gene_scaffold_9_g33728_t1	-1.69273	0.00197784	scaffold_9	3039579	3040463	protein_coding	NA
gene_scaffold_6_g24744_t1	-1.69278	3.7463e-06	scaffold_6	4286746	4287957	protein_coding	- && - && PF07816:Protein of unknown function (DUF1645)
gene_scaffold_28_g59401_t1	-1.69346	1.12252e-06	scaffold_28	768721	769857	protein_coding	- && sp|Q681N2|PUB15_ARATH U-box domain-containing protein 15 OS=Arabidopsis thaliana OX=3702 GN=PUB15 PE=2 SV=2 && PF00514:Armadillo/beta-catenin-like repeat
gene_scaffold_110_g78844_t1	-1.69512	1.29168e-06	scaffold_110	71370	71999	protein_coding	- && sp|O65421|VP281_ARATH Vacuolar protein sorting-associated protein 28 homolog 1 OS=Arabidopsis thaliana OX=3702 GN=VPS28-1 PE=1 SV=1 && PF03997:VPS28 protein
gene_scaffold_21_g54463_t1	-1.69647	4.99178e-05	scaffold_21	2779111	2783735	protein_coding	- && sp|O81862|CHIC_ARATH Class V chitinase OS=Arabidopsis thaliana OX=3702 GN=ChiC PE=1 SV=1 && PF00704:Glycosyl hydrolases family 18|PF13966:zinc-binding in reverse transcriptase
gene_scaffold_9_g33208_t1	-1.69705	0.00427519	scaffold_9	787549	792233	protein_coding	- && sp|V9M2S5|RPV1_VITRO Disease resistance protein RPV1 OS=Vitis rotundifolia OX=103349 GN=RPV1 PE=1 SV=1 && PF00931:NB-ARC domain|PF01582:TIR domain
gene_scaffold_11_g39020_t1	-1.69715	0.00520254	scaffold_11	1644264	1644731	protein_coding	- && - && PF09791:Oxidoreductase-like protein, N-terminal
gene_scaffold_70_g73389_t1	-1.6991	5.54681e-06	scaffold_70	579534	581258	protein_coding	- && sp|Q69VG1|CIGR1_ORYSJ Chitin-inducible gibberellin-responsive protein 1 OS=Oryza sativa subsp. japonica OX=39947 GN=CIGR1 PE=2 SV=1 && PF03514:GRAS domain family
gene_scaffold_6_g24739_t1	-1.70204	4.55888e-08	scaffold_6	4262646	4270137	protein_coding	- && sp|Q9SCS2|CAMK5_ARATH CDPK-related kinase 5 OS=Arabidopsis thaliana OX=3702 GN=CRK5 PE=2 SV=1 && PF00069:Protein kinase domain
gene_scaffold_10_g35989_t1	-1.7031	4.60784e-05	scaffold_10	671408	673315	protein_coding	- && sp|Q9FKH6|B561P_ARATH Cytochrome b561 and DOMON domain-containing protein At5g35735 OS=Arabidopsis thaliana OX=3702 GN=At5g35735 PE=2 SV=1 && PF04526:Protein of unknown function (DUF568)|PF03188:Eukaryotic cytochrome b561
gene_scaffold_1_g64_t1	-1.70492	0.00395061	scaffold_1	275117	285121	protein_coding	- && - && PF10225:NEMP family
gene_scaffold_12_g42760_t1	-1.70555	2.19493e-09	scaffold_12	6583552	6583989	protein_coding	- && sp|Q9LZP8|BZP53_ARATH bZIP transcription factor 53 OS=Arabidopsis thaliana OX=3702 GN=BZIP53 PE=1 SV=1 && PF00170:bZIP transcription factor
gene_scaffold_5_g22543_t1	-1.70604	6.77189e-10	scaffold_5	11706888	11716636	protein_coding	- && sp|Q9ZU11|ATB15_ARATH Homeobox-leucine zipper protein ATHB-15 OS=Arabidopsis thaliana OX=3702 GN=ATHB-15 PE=1 SV=1 && PF00046:Homeodomain|PF01852:START domain|PF08670:MEKHLA domain
gene_scaffold_7_g28607_t1	-1.7068	0.00260656	scaffold_7	7561066	7565954	protein_coding	NA
gene_scaffold_19_g51614_t1	-1.70726	9.95936e-05	scaffold_19	82424	84469	protein_coding	- && sp|Q9LZW3|PUB16_ARATH U-box domain-containing protein 16 OS=Arabidopsis thaliana OX=3702 GN=PUB16 PE=2 SV=1 && PF04564:U-box domain
gene_scaffold_132_g79837_t1	-1.70746	0.00299754	scaffold_132	35661	38207	protein_coding	- && sp|Q9LFL5|PP390_ARATH Pentatricopeptide repeat-containing protein At5g16860 OS=Arabidopsis thaliana OX=3702 GN=PCMP-H92 PE=2 SV=1 && PF13041:PPR repeat family|PF14432:DYW family of nucleic acid deaminases
gene_scaffold_15_g46910_t1	-1.70838	6.93654e-05	scaffold_15	717486	718069	protein_coding	NA
gene_scaffold_56_g69857_t1	-1.71226	0.00392144	scaffold_56	582609	586511	protein_coding	- && sp|Q9LRR4|R13L1_ARATH Putative disease resistance RPP13-like protein 1 OS=Arabidopsis thaliana OX=3702 GN=RPPL1 PE=3 SV=1 && PF00931:NB-ARC domain|PF18052:Rx N-terminal domain
gene_scaffold_9_g35513_t1	-1.71355	0.000603449	scaffold_9	11278350	11284879	protein_coding	- && sp|Q9FV71|E2FB_ARATH Transcription factor E2FB OS=Arabidopsis thaliana OX=3702 GN=E2FB PE=1 SV=1 && PF02319:E2F/DP family winged-helix DNA-binding domain|PF16421:E2F transcription factor CC-MB domain
gene_scaffold_11_g38776_t1	-1.71471	0.00051576	scaffold_11	506435	511292	protein_coding	- && sp|Q7X911|SAC6_ARATH Phosphoinositide phosphatase SAC6 OS=Arabidopsis thaliana OX=3702 GN=SAC6 PE=2 SV=1 && PF02383:SacI homology domain
gene_scaffold_5_g20437_t1	-1.71585	0.00388237	scaffold_5	2100659	2106057	protein_coding	- && sp|Q42883|ECAP_SOLLC Calcium-transporting ATPase, endoplasmic reticulum-type OS=Solanum lycopersicum OX=4081 GN=LCA1 PE=2 SV=1 && PF00702:haloacid dehalogenase-like hydrolase|PF00689:Cation transporting ATPase, C-terminus|PF00690:Cation transporter/A
gene_scaffold_8_g32827_t1	-1.71807	0.000113072	scaffold_8	12302240	12308204	protein_coding	- && sp|Q9FKS8|LHT1_ARATH Lysine histidine transporter 1 OS=Arabidopsis thaliana OX=3702 GN=LHT1 PE=1 SV=1 && PF01490:Transmembrane amino acid transporter protein
gene_scaffold_10_g37325_t1	-1.71818	0.00245632	scaffold_10	6892197	6895723	protein_coding	- && sp|Q94HW2|POLR1_ARATH Retrovirus-related Pol polyprotein from transposon RE1 OS=Arabidopsis thaliana OX=3702 GN=RE1 PE=2 SV=1 && PF07727:Reverse transcriptase (RNA-dependent DNA polymerase)
gene_scaffold_12_g41236_t1	-1.7183	0.00258749	scaffold_12	21944	34693	protein_coding	- && sp|Q803E0|PALD_DANRE Paladin OS=Danio rerio OX=7955 GN=pald1 PE=2 SV=1 && PF14566:Inositol hexakisphosphate
gene_scaffold_17_g50019_t1	-1.71904	0.0045812	scaffold_17	3528706	3529616	protein_coding	- && - && PF04654:Protein of unknown function, DUF599
gene_scaffold_2_g9393_t1	-1.72043	0.00116229	scaffold_2	13877796	13879446	protein_coding	- && sp|P0DI19|PHF5A_ARATH PHD finger-like domain-containing protein 5A OS=Arabidopsis thaliana OX=3702 GN=At2g30000 PE=3 SV=1 && PF03660:PHF5-like protein
gene_scaffold_9_g33797_t1	-1.72117	0.00116795	scaffold_9	3409917	3410651	protein_coding	- && sp|Q96326|CCME_ARATH Cytochrome c-type biogenesis protein CcmE homolog, mitochondrial OS=Arabidopsis thaliana OX=3702 GN=CCME PE=1 SV=1 && PF03100:CcmE
gene_scaffold_11_g39131_t1	-1.72142	0.00174457	scaffold_11	2109620	2111915	protein_coding	- && sp|Q84UB5|BSMT1_PETHY S-adenosyl-L-methionine:benzoic acid/salicylic acid carboxyl methyltransferase 1 OS=Petunia hybrida OX=4102 GN=BSMT1 PE=1 SV=1 && PF03492:SAM dependent carboxyl methyltransferase
gene_scaffold_2_g10759_t1	-1.72227	0.0050484	scaffold_2	20415271	20415972	protein_coding	- && sp|Q40479|ERF2_TOBAC Ethylene-responsive transcription factor 2 OS=Nicotiana tabacum OX=4097 GN=ERF2 PE=2 SV=1 && PF00847:AP2 domain
gene_scaffold_9_g33203_t1	-1.7229	0.000205088	scaffold_9	759489	764945	protein_coding	- && sp|V9M2S5|RPV1_VITRO Disease resistance protein RPV1 OS=Vitis rotundifolia OX=103349 GN=RPV1 PE=1 SV=1 && PF01582:TIR domain|PF00931:NB-ARC domain
gene_scaffold_16_g48904_t1	-1.72306	0.00519666	scaffold_16	3837051	3840985	protein_coding	- && sp|C7A2A0|BALDH_ANTMA Benzaldehyde dehydrogenase, mitochondrial OS=Antirrhinum majus OX=4151 GN=BALDH PE=1 SV=1 && PF00171:Aldehyde dehydrogenase family
gene_scaffold_6_g24333_t1	-1.72476	0.00030805	scaffold_6	2566877	2573215	protein_coding	- && sp|O48666|SQS1_PANGI Squalene synthase 1 OS=Panax ginseng OX=4054 GN=SS1 PE=2 SV=1 && PF00494:Squalene/phytoene synthase
gene_scaffold_8_g31312_t1	-1.72641	0.00412291	scaffold_8	5101106	5104798	protein_coding	- && sp|Q0WQX7|RBL1_ARATH RHOMBOID-like protein 1 OS=Arabidopsis thaliana OX=3702 GN=RBL1 PE=2 SV=1 && PF01694:Rhomboid family
gene_scaffold_6_g24589_t1	-1.72736	3.11288e-05	scaffold_6	3731392	3735182	protein_coding	- && sp|Q2R9D2|Y1176_ORYSJ B3 domain-containing protein Os11g0197600 OS=Oryza sativa subsp. japonica OX=39947 GN=Os11g0197600 PE=2 SV=1 && PF02362:B3 DNA binding domain
gene_scaffold_16_g48958_t1	-1.72923	1.05528e-05	scaffold_16	4117305	4120398	protein_coding	- && sp|Q9LDD1|BRG3_ARATH Probable BOI-related E3 ubiquitin-protein ligase 3 OS=Arabidopsis thaliana OX=3702 GN=BRG3 PE=1 SV=1 && PF13920:Zinc finger, C3HC4 type (RING finger)
gene_scaffold_63_g71860_t1	-1.73141	1.4497e-08	scaffold_63	1061492	1062832	protein_coding	NA
gene_scaffold_5_g23381_t1	-1.73154	5.84308e-08	scaffold_5	15786206	15792945	protein_coding	- && sp|O80644|ACR9_ARATH ACT domain-containing protein ACR9 OS=Arabidopsis thaliana OX=3702 GN=ACR9 PE=2 SV=1 && -
gene_scaffold_3_g11903_t1	-1.73628	0.00327839	scaffold_3	2435675	2448530	protein_coding	- && sp|O04979|LONP2_SPIOL Lon protease homolog 2, peroxisomal OS=Spinacia oleracea OX=3562 PE=2 SV=2 && PF05362:Lon protease (S16) C-terminal proteolytic domain|PF02190:ATP-dependent protease La (LON) substrate-binding domain|PF00004:ATPase family associ
gene_scaffold_3_g14727_t1	-1.73907	0.000108651	scaffold_3	15935018	15937989	protein_coding	NA
gene_scaffold_7_g30155_t1	-1.7396	0.00357244	scaffold_7	14360488	14367019	protein_coding	- && sp|Q9LPL6|TOL3_ARATH TOM1-like protein 3 OS=Arabidopsis thaliana OX=3702 GN=TOL3 PE=1 SV=1 && PF03127:GAT domain|PF00790:VHS domain
gene_scaffold_8_g30421_t1	-1.74058	0.00135998	scaffold_8	1146621	1148050	protein_coding	NA
[truncated: 1,164 more rows]

## Sheet: Tables S2
Table S2. Expression of symbiosis-related genes in M. rubra
[truncated: 51 more rows]

[truncated: 1 more sheets: Tables S3]
